# Supplementary material for: Identification of candidate genes controlling cold tolerance at the early seedling stage from Dongxiang wild rice by QTL mapping, BSA-Seq and RNA-Seq
Source: BMC Plant Biol. 2024 Jul 9;24:649. doi: 10.1186/s12870-024-05369-x (PMC11232298; doi:10.1186/s12870-024-05369-x)
Supplement: Supplementary file 5 — Supplementary Material 5 [file 12870_2024_5369_MOESM5_ESM.xlsx]

## Sheet: Table S1
Table S1 Summary of the leaf transcriptome data of six rice samples (three biological replicates per genotype)
Genotype†	No. of raw reads	No. of clean reads	No. of clean bases (G)	Error (%)	Q20 (%)	Q30 (%)	GC content (%)
19H19RT1a	21983516	21398966	6.42	0.03	97.48	93.19	55.8
19H19RT2a	22127808	21459331	6.44	0.03	97.5	93.22	55.61
19H19RT3a	21887386	21213425	6.36	0.03	97.56	93.36	55.78
19H19LT1b	21400141	20601734	6.18	0.03	97.6	93.57	53.91
19H19LT2b	22749362	21950442	6.59	0.03	97.76	93.91	53.05
19H19LT3b	21904938	21220728	6.37	0.03	97.62	93.54	53.42
R19H19LT1c	25197974	23769788	7.13	0.03	97.68	93.83	53.76
R19H19LT2c	19783728	18959680	5.69	0.03	97.54	93.43	53.71
R19H19LT3c	22782383	21690159	6.51	0.03	97.66	93.67	53.87
XBRT1d	22084051	21513609	6.45	0.03	97.38	92.92	55.64
XBRT2d	21472338	20945468	6.28	0.03	97.62	93.56	55.52
XBRT3d	22519124	21936830	6.58	0.03	97.6	93.47	55.53
XBLT1e	21975132	21228231	6.37	0.03	97.56	93.39	53.22
XBLT2e	22220997	21497361	6.45	0.03	97.52	93.22	53.27
XBLT3e	22435477	21699861	6.51	0.03	97.64	93.51	52.8
RXBLT1f	21753783	21048700	6.31	0.03	97.58	93.48	53.64
RXBLT2f	21770704	20981447	6.29	0.03	97.6	93.44	53.61
RXBLT3f	22161863	21284249	6.39	0.03	97.66	93.59	53.22
a19H19RT, b19H19LT and cR19H19LT represent the 4 d room temperature treatment, 4 d chilling-treated, and 7 d recovery-treated samples of 19H19, and dXBRT, eXBLT and fRXBLT represent the 4 d room temperature treatment, 4 d chilling-treated, and 7 d recovery-treated samples of Xieqingzao B, respectively. Numbers 1, 2, and 3 represent different replicates of the same sample.

## Sheet: Table S2
Table S2 Distribution of gene transcript levels in various rice leaf samples
FPKM interval†	0-1	1-3	3-15	15-60	＞60	Total
19H19RT1a	38803	4325	9346	4933	1259	58666
19H19RT2a	38075	4343	9665	5248	1335	58666
19H19RT3a	37988	4244	9633	5458	1343	58666
19H19LT1b	39550	4312	8063	5126	1615	58666
19H19LT2b	39585	4323	7955	5208	1595	58666
19H19LT3b	39454	4462	8011	5125	1614	58666
R19H19LT1c	39790	4033	8040	5409	1394	58666
R19H19LT2c	39867	3848	8104	5436	1411	58666
R19H19LT3c	39563	4054	8242	5427	1380	58666
XBRT1d	39583	4233	8996	4611	1243	58666
XBRT2d	38756	4242	9405	4978	1285	58666
XBRT3d	39312	4234	9140	4725	1255	58666
XBLT1e	39291	4210	7942	5555	1668	58666
XBLT2e	39350	4211	7951	5487	1667	58666
XBLT3e	39086	4254	8093	5564	1669	58666
RXBLT1f	39771	3940	7979	5440	1536	58666
RXBLT2f	39796	3870	7973	5534	1493	58666
RXBLT3f	39982	3872	7727	5502	1583	58666
†FPKM refers to the expected number of fragments per kilobase of transcript sequence per million reads sequenced.a19H19RT, b19H19LT and cR19H19LT represent the 4 d room temperature treatment, 4 d chilling-treated, and 7 d recovery-treated samples of 19H19, and dXBRT, eXBLT and fRXBLT represent the 4 d room temperature treatment, 4 d chilling-treated, and 7 d recovery-treated samples of Xieqingzao…

## Sheet: Table S3
Table S3 Summary of genetic linkage map characteristics in BRILs.
GroupID	Marker count	Total cM	Average cM
1	273	196.041	0.718
2	204	128.158	0.628
3	204	137.532	0.674
4	156	129.105	0.828
5	69	113.135	1.64
6	199	138.869	0.698
7	125	124.658	0.997
8	217	166.121	0.766
9	97	104.541	1.078
10	196	149.155	0.761
11	146	126.377	0.866
12	173	132.192	0.764
All	2059	1645.88	0.799

## Sheet: Table S4
Table S4 QTL for survival percentage in four BC5F3 populations
Population	Interval	LOD	A	PVE
B1	RM3246-RM27956	4.07	20.25	22.8
B2	RM3246-Tw10811	11.32	19.25	41.78
B3	RM27940-RM27956	4.68	14.04	22.67
A, additive effect of replacing a XB allele with an DXWR allele; PVE, phenotypic variance explained.

## Sheet: Table S5
Table S5 Nonsynonymous and frameshift mutations in candidate genes of the BSA-seq
TransID	Variant	Chrom	Pos	19H19	XB
LOC_Os12g12380	nonsynonymous	Chr12	6819391	G	A
LOC_Os12g18729	nonsynonymous	Chr12	10823009	A	G
LOC_Os12g18729	nonsynonymous	Chr12	10823012	G	A
LOC_Os12g25690	nonsynonymous	Chr12	14889809	G	A
LOC_Os02g47620	upstream	Chr2	29101638	C	A
LOC_Os12g12170	upstream	Chr12	6677859	C	T
LOC_Os12g12470	upstream	Chr12	6869322	A	G
LOC_Os12g12560	upstream	Chr12	6910800	C	T
LOC_Os12g16540	upstream	Chr12	9479096	C	T
LOC_Os12g17570	upstream	Chr12	10072902	G	A
LOC_Os12g17570	upstream	Chr12	10072909	C	T
LOC_Os12g18140	upstream	Chr12	10459779	G	C
LOC_Os12g18140	upstream	Chr12	10459783	A	G
LOC_Os12g18374	upstream	Chr12	10624026	A	G
LOC_Os12g18770	upstream	Chr12	10872532	A	G
LOC_Os12g30610	upstream	Chr12	18383056	C	A
LOC_Os12g32210	upstream	Chr12	19440977	C	A
LOC_Os12g32390	upstream	Chr12	19543006	G	A
LOC_Os12g32814	upstream	Chr12	19831534	T	A
LOC_Os08g28080	frameshift deletion	Chr8	17132347	G	-
LOC_Os12g17550	frameshift deletion	Chr12	10067351	T	-
LOC_Os06g16030	upstream	Chr6	9116606	-	TG
LOC_Os12g18140	upstream	Chr12	10459970	-	G
LOC_Os12g18770	upstream	Chr12	10872642	-	A
LOC_Os12g18770	upstream	Chr12	10872697	T	-
LOC_Os12g28270	upstream	Chr12	16712753	-	ACA
LOC_Os12g28270	upstream	Chr12	16712759	AG	-
LOC_Os12g29950	upstream	Chr12	17900422	-	A
LOC_Os06g19590	nonsynonymous	Chr6	11174645	T	C
LOC_Os03g25500	stoploss	Chr3	14571378	T	G
LOC_Os05g11820	upstream	Chr5	6728951	-	GA
LOC_Os06g39230	upstream	Chr6	23288735	GTACTAGAGATCCTATTTTCTTGTGTACTTTT	-
LOC_Os09g33890	upstream	Chr9	20011224	C	-
LOC_Os06g19070	nonsynonymous	Chr6	10845155	T	C
LOC_Os06g41840	upstream	Chr6	25090683	-	TA
LOC_Os09g29490	nonsynonymous	Chr9	17935609	C	G
LOC_Os06g02900	nonsynonymous	Chr6	1065050	G	C
LOC_Os12g24170	nonsynonymous	Chr12	13779170	C	G
LOC_Os12g38920	nonsynonymous	Chr12	23934086	A	G
LOC_Os02g48330	nonsynonymous	Chr2	29589789	T	C
LOC_Os07g10840	nonsynonymous	Chr7	5892408	C	T
LOC_Os06g46940	frameshift insertion	Chr6	28479780	-	GTAA
LOC_Os12g28880	nonsynonymous	Chr12	17070854	C	G
LOC_Os12g18130	nonsynonymous	Chr12	10457478	A	G
LOC_Os08g32750	nonframeshift deletion	Chr8	20283080	TAC	-
LOC_Os06g04680	nonsynonymous	Chr6	2040375	G	A
LOC_Os02g56010	stopgain	Chr2	34274638	C	T
LOC_Os06g15170	nonsynonymous	Chr6	8598412	T	G
LOC_Os06g04380	nonsynonymous	Chr6	1875441	C	T
LOC_Os06g16240	nonsynonymous	Chr6	9247718	C	G
LOC_Os06g39470	nonframeshift insertion	Chr6	23438886	-	GCGGCGGCGGCG
LOC_Os02g17320	frameshift insertion	Chr2	9929928	-	CA
LOC_Os01g67360	nonsynonymous	Chr1	39103525	A	C
LOC_Os08g09190	upstream	Chr8	5322475	-	CATTGAA
LOC_Os06g10880	nonsynonymous	Chr6	5677537	G	C
LOC_Os12g12260	upstream	Chr12	6733618	-	T
LOC_Os08g15050	nonsynonymous	Chr8	9099473	A	G
LOC_Os12g43450	nonframeshift insertion	Chr12	26960556	-	TCGCCG
LOC_Os12g26030	nonsynonymous	Chr12	15122655	A	G
LOC_Os03g16050	upstream	Chr3	8843849	-	C
LOC_Os07g04730	nonsynonymous	Chr7	2100608	T	C
LOC_Os04g10060	nonsynonymous	Chr4	5429966	C	A
LOC_Os08g16070	nonsynonymous	Chr8	9796034	C	G
LOC_Os11g11770	nonsynonymous	Chr11	6532907	T	C
LOC_Os09g33490	nonsynonymous	Chr9	19749394	G	C
LOC_Os12g31470	nonsynonymous	Chr12	18922993	A	T
LOC_Os12g31480	nonsynonymous	Chr12	18934286	A	G
LOC_Os12g18150	nonsynonymous	Chr12	10469371	C	T
LOC_Os01g23640	upstream	Chr1	13295503	CAGTCCACAAGCTATTCTATTTGTTGTAATAGATACTCTCTATTT	-
LOC_Os06g13870	upstream	Chr6	7708649	-	AA
LOC_Os06g11450	nonframeshift insertion	Chr6	6059258	-	GCC
LOC_Os12g04570	frameshift deletion	Chr12	1934653	GC	-
LOC_Os06g47880	nonframeshift insertion	Chr6	28968029	-	CGGCGG
LOC_Os06g04880	upstream	Chr6	2146147	-	A
LOC_Os03g44030	nonframeshift deletion	Chr3	24753365	GCGGCA	-
LOC_Os05g44030	upstream	Chr5	25615495	CT	-
LOC_Os05g49770	upstream	Chr5	28557745	-	TT
LOC_Os02g19450	upstream	Chr2	11360467	-	T
LOC_Os06g10000	nonframeshift insertion	Chr6	5102668	-	GTA
LOC_Os02g17470	nonframeshift insertion	Chr2	10051153	-	CGCCTC
LOC_Os06g03520	upstream	Chr6	1360541	-	CAATC
LOC_Os12g18810	upstream	Chr12	10894047	-	TGTGGAC
LOC_Os06g16070	nonframeshift insertion	Chr6	9150297	-	ATG
LOC_Os08g07880	upstream	Chr8	4431188	-	GGAGGAGGAGGA
LOC_Os06g41450	upstream	Chr6	24845251	-	CATG
LOC_Os02g29890	upstream	Chr2	17780411	-	CCTGCCTGCC
LOC_Os02g29890	upstream	Chr2	17780427	CA	-
LOC_Os12g22839	upstream	Chr12	12891825	-	G
LOC_Os06g03530	upstream	Chr6	1362254	TATA	-
LOC_Os04g03180	frameshift insertion	Chr4	1330968	-	G
LOC_Os07g08760	upstream	Chr7	4507614	CT	-
LOC_Os07g08760	upstream	Chr7	4507639	-	T
LOC_Os06g09120	nonframeshift insertion	Chr6	4588066	-	TGA
LOC_Os02g16610	upstream	Chr2	9494945	-	TAG
LOC_Os04g08190	upstream	Chr4	4352388	TT	-
LOC_Os09g33940	upstream	Chr9	20031320	-	GCACATTTAAAGTAATAAAC
LOC_Os08g29200	upstream	Chr8	17904187	CTCTCAGA	-
LOC_Os05g03440	upstream	Chr5	1443215	-	AA
LOC_Os09g21430	upstream	Chr9	12961926	TATTTTCA	-
LOC_Os02g29150	upstream	Chr2	17276225	AATATAAATGT	-
LOC_Os12g19370	upstream	Chr12	11241752	T	-
LOC_Os06g10750	upstream	Chr6	5614100	CCGCCGCCGCCG	-
LOC_Os06g04169	upstream	Chr6	1743029	-	CT
LOC_Os06g04169	upstream	Chr6	1743354	-	TA
LOC_Os02g33550	nonframeshift insertion	Chr2	19954885	-	CGGCGC
LOC_Os12g30000	nonframeshift insertion	Chr12	17939828	-	TCGCCG
LOC_Os12g28770	upstream	Chr12	17012018	-	TACTTAGT
LOC_Os11g46250	upstream	Chr11	28005485	-	CCC
LOC_Os12g12180	upstream	Chr12	6680223	-	TT
LOC_Os12g39400	nonframeshift insertion	Chr12	24237912	-	GGC
LOC_Os09g33980	nonframeshift insertion	Chr9	20061971	-	GAG
LOC_Os06g04230	upstream	Chr6	1783513	G	-
LOC_Os02g48980	upstream	Chr2	29949648	-	T
LOC_Os12g10710	frameshift deletion	Chr12	5748286	GC	-
LOC_Os01g70110	upstream	Chr1	40572040	-	AAA
LOC_Os08g30850	upstream	Chr8	19042934	AA	-
LOC_Os05g34450	upstream	Chr5	20418756	-	A
LOC_Os12g12854	upstream	Chr12	7104788	-	ACA
LOC_Os12g28750	upstream	Chr12	16988077	-	CA
LOC_Os06g04380	upstream	Chr6	1876002	G	-
LOC_Os05g11250	upstream	Chr5	6348098	G	-

## Sheet: Table S6
Table S6 The top 20 down-regulated and top 20 up-regulated DEGs in four groups
gene ID	FDR	log2FC	GO_annotation	KEGG_pathway_annotation
19H19LT/19H19RT up
LOC_Os08g26320	2.81708e-16	8.86997	--	--
LOC_Os11g38780	3.06953e-66	8.89074	Molecular Function: calcium ion binding (GO:0005509);;	MAPK signaling pathway - plant (ko04016);; Phosphatidylinositol signaling system (ko04070);; Plant-pathogen interaction (ko04626)
LOC_Os05g45100	4.15389e-29	8.90157	Molecular Function: UDP-glycosyltransferase activity (GO:0008194);;	Flavonoid biosynthesis (ko00941)
LOC_Os04g12970	2.32606e-108	8.95682	Molecular Function: UDP-glycosyltransferase activity (GO:0008194);;	--
LOC_Os08g27170	4.52189e-153	8.9926	Molecular Function: calmodulin binding (GO:0005516);;	--
Oryza_sativa_newGene_2322	3.18062e-17	9.03392	Molecular Function: GTPase activity (GO:0003924);; Molecular Function: GTP binding (GO:0005525);; Cellular Component: microtubule (GO:0005874);; Biological Process: microtubule-based process (GO:0007017);; Cellular Component: chloroplast thylakoid membrane (GO:0009535);; Cellular Component: chloroplast stroma (GO:0009570);; Biological Process: response to blue light (GO:0009637);; Biological Proc…	--
LOC_Os08g25860	3.01076e-131	9.08332	--	--
LOC_Os03g08920	8.97086e-33	9.10053	Molecular Function: ubiquitin-protein transferase activity (GO:0004842);; Cellular Component: integral component of membrane (GO:0016021);;	--
LOC_Os05g05080	2.52917e-211	9.10546	--	--
LOC_Os08g26120	4.70325e-18	9.19408	--	--
LOC_Os11g19240	1.13e-17	9.33551	Cellular Component: integral component of membrane (GO:0016021);;	--
LOC_Os01g27340	7.42786e-95	9.40971	Molecular Function: transferase activity (GO:0016740);;	Glutathione metabolism (ko00480)
LOC_Os04g27800	1.07319e-27	9.44607	--	--
LOC_Os05g24660	2.85024e-20	9.64769	Cellular Component: mitochondrion (GO:0005739);; Biological Process: tRNA modification (GO:0006400);; Biological Process: cytokinin biosynthetic process (GO:0009691);; Molecular Function: tRNA dimethylallyltransferase activity (GO:0052381);;	Zeatin biosynthesis (ko00908)
LOC_Os08g26350	1.31686e-250	9.76219	--	--
LOC_Os05g39860	1.05067e-22	10.0466	Cellular Component: integral component of membrane (GO:0016021);;	--
LOC_Os02g55134	4.06227e-22	10.0652	Cellular Component: mitochondrial intermembrane space (GO:0005758);; Biological Process: copper ion transport (GO:0006825);; Molecular Function: copper chaperone activity (GO:0016531);;	Oxidative phosphorylation (ko00190)
LOC_Os03g50720	1.43945e-23	10.1769	--	--
LOC_Os08g26520	9.22593e-27	10.7171	--	--
LOC_Os03g08410	5.22981e-28	10.9081	Molecular Function: N,N-dimethylaniline monooxygenase activity (GO:0004499);; Molecular Function: flavin adenine dinucleotide binding (GO:0050660);; Molecular Function: NADP binding (GO:0050661);;	--
19H19LT/19H19RT down
LOC_Os04g55159	2.51459e-86	-12.6091	--	--
LOC_Os02g09310	6.41682e-22	-10.9266	Molecular Function: iron ion binding (GO:0005506);; Molecular Function: oxidoreductase activity, acting on paired donors, with incorporation or reduction of molecular oxygen (GO:0016705);; Molecular Function: heme binding (GO:0020037);;	--
LOC_Os11g03290	3.79532e-19	-9.41646	Molecular Function: ATP binding (GO:0005524);; Molecular Function: hydrolase activity (GO:0016787);;	Purine metabolism (ko00230);; Pyrimidine metabolism (ko00240)
LOC_Os08g26220	9.37312e-19	-9.39702	--	--
LOC_Os06g20150	9.37107e-19	-9.37475	Molecular Function: peroxidase activity (GO:0004601);; Cellular Component: extracellular region (GO:0005576);; Biological Process: response to oxidative stress (GO:0006979);; Molecular Function: heme binding (GO:0020037);; Biological Process: hydrogen peroxide catabolic process (GO:0042744);; Molecular Function: metal ion binding (GO:0046872);;	Phenylpropanoid biosynthesis (ko00940)
LOC_Os12g38140	1.91129e-48	-9.0334	--	--
LOC_Os09g07130	5.24238e-17	-8.99562	--	--
LOC_Os07g29170	8.29421e-17	-8.96941	--	--
LOC_Os12g17530	1.70826e-15	-8.79452	--	--
LOC_Os06g19550	1.20834e-14	-8.61178	Cellular Component: endoplasmic reticulum (GO:0005783);; Molecular Function: ketoreductase activity (GO:0045703);;	Fatty acid elongation (ko00062);; Biosynthesis of unsaturated fatty acids (ko01040);; Fatty acid metabolism (ko01212)
LOC_Os05g13320	1.2166e-14	-8.60432	Cellular Component: integral component of membrane (GO:0016021);; Biological Process: transmembrane transport (GO:0055085);;	--
LOC_Os07g05360	2.54573e-115	-8.59061	Cellular Component: photosystem II oxygen evolving complex (GO:0009654);; Biological Process: photosynthesis (GO:0015979);; Cellular Component: integral component of membrane (GO:0016021);;	Photosynthesis (ko00195)
LOC_Os02g26140	1.95929e-14	-8.56503	Biological Process: mitotic cell cycle (GO:0000278);; Biological Process: mitotic cytokinesis (GO:0000281);; Biological Process: cytokinesis (GO:0000910);; Biological Process: cytokinesis by cell plate formation (GO:0000911);; Biological Process: assembly of actomyosin apparatus involved in cytokinesis (GO:0000912);; Biological Process: phragmoplast assembly (GO:0000914);; Cellular Component: cel…	--
LOC_Os04g34240	2.02112e-35	-8.55425	Cellular Component: nucleosome (GO:0000786);; Molecular Function: DNA binding (GO:0003677);; Cellular Component: nucleus (GO:0005634);; Molecular Function: protein heterodimerization activity (GO:0046982);;	--
LOC_Os07g29190	2.52917e-14	-8.50934	--	--
Oryza_sativa_newGene_598	5.84627e-12	-8.49345	--	--
LOC_Os01g09470	3.67838e-14	-8.43264	--	--
LOC_Os01g74160	2.19206e-26	-8.39379	--	--
LOC_Os10g36160	3.1614e-22	-8.32441	Biological Process: lipid transport (GO:0006869);;	--
LOC_Os04g42540	2.56192e-13	-8.26684	--	--
XBLT/XBRT up
LOC_Os02g30910	6.49723e-61	10.9999	Cellular Component: plasma membrane (GO:0005886);; Biological Process: carbohydrate transport (GO:0008643);; Cellular Component: integral component of membrane (GO:0016021);;	--
LOC_Os08g44550	4.52728e-34	10.5166	--	--
LOC_Os09g32360	6.15873e-33	10.3822	--	Mismatch repair (ko03430)
LOC_Os02g38000	3.99928e-303	10.2945	Molecular Function: nucleic acid binding (GO:0003676);; Molecular Function: zinc ion binding (GO:0008270);; Biological Process: DNA integration (GO:0015074);;	RNA polymerase (ko03020)
LOC_Os04g12690	9.72333e-30	9.98424	Molecular Function: UDP-glycosyltransferase activity (GO:0008194);;	--
LOC_Os07g08160	1.82323e-97	9.78368	Cellular Component: cellular_component (GO:0005575);; Cellular Component: intracellular (GO:0005622);; Cellular Component: cell (GO:0005623);; Cellular Component: cytoplasm (GO:0005737);; Biological Process: transport (GO:0006810);; Biological Process: response to stress (GO:0006950);; Biological Process: biological_process (GO:0008150);; Biological Process: response to temperature stimulus (GO:0…	--
LOC_Os11g06770	1.06538e-26	9.60573	Molecular Function: DNA binding (GO:0003677);; Molecular Function: transcription factor activity, sequence-specific DNA binding (GO:0003700);; Cellular Component: nucleus (GO:0005634);;	Spliceosome (ko03040)
Oryza_sativa_newGene_2322	2.8379e-23	9.10532	Molecular Function: GTPase activity (GO:0003924);; Molecular Function: GTP binding (GO:0005525);; Cellular Component: microtubule (GO:0005874);; Biological Process: microtubule-based process (GO:0007017);; Cellular Component: chloroplast thylakoid membrane (GO:0009535);; Cellular Component: chloroplast stroma (GO:0009570);; Biological Process: response to blue light (GO:0009637);; Biological Proc…	--
LOC_Os02g22250	3.54491e-30	9.0182	Molecular Function: nucleic acid binding (GO:0003676);; Molecular Function: zinc ion binding (GO:0008270);;	--
Oryza_sativa_newGene_3494	5.08656e-22	8.94631	--	--
LOC_Os02g08330	0	8.87201	--	Mismatch repair (ko03430)
LOC_Os09g32370	3.57825e-21	8.8009	--	Mismatch repair (ko03430)
LOC_Os02g27790	7.06871e-21	8.73451	Biological Process: spliceosomal complex assembly (GO:0000245);; Molecular Function: mRNA binding (GO:0003729);;	Spliceosome (ko03040)
Oryza_sativa_newGene_3493	8.58738e-21	8.72712	--	--
LOC_Os07g08150	1.04966e-20	8.71852	Cellular Component: cellular_component (GO:0005575);; Cellular Component: intracellular (GO:0005622);; Cellular Component: cell (GO:0005623);; Cellular Component: cytoplasm (GO:0005737);; Biological Process: transport (GO:0006810);; Biological Process: response to stress (GO:0006950);; Biological Process: biological_process (GO:0008150);; Biological Process: response to temperature stimulus (GO:0…	--
LOC_Os04g12710	1.8917e-20	8.66809	--	--
Oryza_sativa_newGene_1332	4.57264e-20	8.60608	--	--
LOC_Os11g30290	1.96508e-40	8.55535	Biological Process: mRNA splicing, via spliceosome (GO:0000398);;	Spliceosome (ko03040)
LOC_Os05g32370	3.46175e-125	8.50983	Molecular Function: nucleic acid binding (GO:0003676);; Molecular Function: helicase activity (GO:0004386);; Molecular Function: ATP binding (GO:0005524);;	Spliceosome (ko03040)
LOC_Os09g15560	2.25733e-19	8.50058	Molecular Function: protein binding (GO:0005515);;	--
XBLT/XBRT down
LOC_Os04g27430	1.8e-42	-11.4065	Molecular Function: magnesium ion binding (GO:0000287);; Molecular Function: terpene synthase activity (GO:0010333);;	Sesquiterpenoid and triterpenoid biosynthesis (ko00909)
LOC_Os03g61910	4.3e-57	-9.85823	Cellular Component: integral component of membrane (GO:0016021);;	Sesquiterpenoid and triterpenoid biosynthesis (ko00909)
LOC_Os06g20150	6.61e-26	-9.48759	Molecular Function: peroxidase activity (GO:0004601);; Cellular Component: extracellular region (GO:0005576);; Biological Process: response to oxidative stress (GO:0006979);; Molecular Function: heme binding (GO:0020037);; Biological Process: hydrogen peroxide catabolic process (GO:0042744);; Molecular Function: metal ion binding (GO:0046872);;	Phenylpropanoid biosynthesis (ko00940)
LOC_Os12g39360	2.23e-49	-8.98991	Molecular Function: aspartic-type endopeptidase activity (GO:0004190);;	--
LOC_Os03g24620	3.2e-22	-8.97949	--	--
LOC_Os04g04640	1.2e-21	-8.87019	Molecular Function: carboxy-lyase activity (GO:0016831);; Biological Process: carboxylic acid metabolic process (GO:0019752);; Molecular Function: pyridoxal phosphate binding (GO:0030170);;	Histidine metabolism (ko00340)
LOC_Os07g05360	0	-8.85524	Cellular Component: photosystem II oxygen evolving complex (GO:0009654);; Biological Process: photosynthesis (GO:0015979);; Cellular Component: integral component of membrane (GO:0016021);;	Photosynthesis (ko00195)
LOC_Os04g09604	1.72e-21	-8.84036	Molecular Function: O-methyltransferase activity (GO:0008171);; Molecular Function: S-adenosylmethionine-dependent methyltransferase activity (GO:0008757);; Biological Process: aromatic compound biosynthetic process (GO:0019438);; Biological Process: methylation (GO:0032259);; Molecular Function: protein dimerization activity (GO:0046983);;	Flavonoid biosynthesis (ko00941)
LOC_Os04g55159	2.29e-15	-8.64088	--	--
LOC_Os04g30240	8.3e-53	-8.43347	Molecular Function: protein serine/threonine kinase activity (GO:0004674);; Molecular Function: calcium ion binding (GO:0005509);; Molecular Function: ATP binding (GO:0005524);; Cellular Component: plasma membrane (GO:0005886);; Biological Process: protein phosphorylation (GO:0006468);; Biological Process: cell surface receptor signaling pathway (GO:0007166);; Cellular Component: integral compone…	--
LOC_Os11g11540	2.64e-29	-8.28335	--	--
LOC_Os05g16920	2.18e-17	-8.17475	--	--
LOC_Os02g09310	4.83e-23	-8.13999	Molecular Function: iron ion binding (GO:0005506);; Molecular Function: oxidoreductase activity, acting on paired donors, with incorporation or reduction of molecular oxygen (GO:0016705);; Molecular Function: heme binding (GO:0020037);;	--
LOC_Os05g16930	5.93e-126	-8.10275	Molecular Function: protein kinase activity (GO:0004672);; Molecular Function: ATP binding (GO:0005524);; Cellular Component: integral component of membrane (GO:0016021);;	--
LOC_Os04g39300	1.2e-16	-8.06208	--	--
LOC_Os05g13320	1.8e-16	-7.99011	Cellular Component: integral component of membrane (GO:0016021);; Biological Process: transmembrane transport (GO:0055085);;	--
LOC_Os07g10940	2.63e-16	-7.98309	Cellular Component: exocyst (GO:0000145);; Biological Process: exocytosis (GO:0006887);; Biological Process: protein transport (GO:0015031);;	--
LOC_Os11g29720	2.79e-26	-7.79118	Molecular Function: iron ion binding (GO:0005506);; Cellular Component: membrane (GO:0016020);; Cellular Component: integral component of membrane (GO:0016021);; Molecular Function: oxidoreductase activity, acting on paired donors, with incorporation or reduction of molecular oxygen, NAD(P)H as one donor, and incorporation of one atom of oxygen (GO:0016709);; Molecular Function: heme binding (GO:…	--
LOC_Os06g27860	6.9e-15	-7.70894	Biological Process: reproduction (GO:0000003);; Biological Process: nuclear division (GO:0000280);; Cellular Component: cellular_component (GO:0005575);; Cellular Component: intracellular (GO:0005622);; Cellular Component: cell (GO:0005623);; Cellular Component: cytoplasm (GO:0005737);; Biological Process: organelle organization (GO:0006996);; Biological Process: cell cycle (GO:0007049);; Biologi…	--
LOC_Os01g03290	5.43e-14	-7.53782	Biological Process: ubiquitin-dependent protein catabolic process (GO:0006511);; Biological Process: multicellular organism development (GO:0007275);; Molecular Function: zinc ion binding (GO:0008270);; Cellular Component: host cell nucleus (GO:0042025);;	Ubiquitin mediated proteolysis (ko04120)
R19H19LT/19H19LT up
LOC_Os04g49194	3.25035e-105	9.06995	Molecular Function: oxidoreductase activity (GO:0016491);; Molecular Function: metal ion binding (GO:0046872);;	--
Oryza_sativa_newGene_532	1.11751e-35	9.15899	Cellular Component: integral component of membrane (GO:0016021);;	--
LOC_Os08g10250	1.35619e-25	9.2099	Cellular Component: integral component of membrane (GO:0016021);;	Starch and sucrose metabolism (ko00500)
LOC_Os07g30150	1.88709e-36	9.26279	Molecular Function: adenine phosphoribosyltransferase activity (GO:0003999);; Cellular Component: cytoplasm (GO:0005737);; Biological Process: adenine salvage (GO:0006168);; Biological Process: nucleoside metabolic process (GO:0009116);;	Purine metabolism (ko00230)
LOC_Os04g30240	1.02948e-28	9.27145	Molecular Function: protein serine/threonine kinase activity (GO:0004674);; Molecular Function: calcium ion binding (GO:0005509);; Molecular Function: ATP binding (GO:0005524);; Cellular Component: plasma membrane (GO:0005886);; Biological Process: protein phosphorylation (GO:0006468);; Biological Process: cell surface receptor signaling pathway (GO:0007166);; Cellular Component: integral compone…	--
LOC_Os12g11240	2.69042e-43	9.36178	--	--
LOC_Os04g53830	4.26098e-21	9.40448	Molecular Function: oxidoreductase activity (GO:0016491);; Molecular Function: oxidoreductase activity, acting on the CH-OH group of donors, NAD or NADP as acceptor (GO:0016616);;	Flavonoid biosynthesis (ko00941)
LOC_Os11g45030	9.62748e-22	9.56077	Biological Process: regulation of transcription, DNA-templated (GO:0006355);;	--
LOC_Os06g03830	4.14217e-36	9.65625	Molecular Function: molecular_function (GO:0003674);; Molecular Function: catalytic activity (GO:0003824);; Cellular Component: cellular_component (GO:0005575);; Cellular Component: intracellular (GO:0005622);; Cellular Component: cell (GO:0005623);; Cellular Component: cytoplasm (GO:0005737);; Cellular Component: plasma membrane (GO:0005886);; Biological Process: biological_process (GO:0008150);…	--
LOC_Os07g29170	1.8497e-23	9.83617	--	--
LOC_Os04g27670	1.93677e-24	10.0853	Molecular Function: magnesium ion binding (GO:0000287);; Molecular Function: terpene synthase activity (GO:0010333);;	Sesquiterpenoid and triterpenoid biosynthesis (ko00909)
LOC_Os12g36860	5.73193e-22	10.1809	Molecular Function: protein phosphatase inhibitor activity (GO:0004864);; Cellular Component: nucleus (GO:0005634);; Cellular Component: cytoplasm (GO:0005737);; Biological Process: defense response (GO:0006952);; Biological Process: abscisic acid-activated signaling pathway (GO:0009738);; Molecular Function: abscisic acid binding (GO:0010427);; Molecular Function: signaling receptor activity (GO…	--
LOC_Os09g39770	3.8354e-26	10.2132	Cellular Component: integral component of membrane (GO:0016021);;	--
LOC_Os05g16920	6.91255e-27	10.3137	--	--
Oryza_sativa_newGene_3952	3.89353e-27	10.3483	--	--
LOC_Os06g20150	2.15214e-28	10.5317	Molecular Function: peroxidase activity (GO:0004601);; Cellular Component: extracellular region (GO:0005576);; Biological Process: response to oxidative stress (GO:0006979);; Molecular Function: heme binding (GO:0020037);; Biological Process: hydrogen peroxide catabolic process (GO:0042744);; Molecular Function: metal ion binding (GO:0046872);;	Phenylpropanoid biosynthesis (ko00940)
LOC_Os12g44070	1.24404e-29	10.6922	Cellular Component: membrane (GO:0016020);; Cellular Component: integral component of membrane (GO:0016021);;	--
LOC_Os04g30250	2.19021e-60	10.7282	Molecular Function: polysaccharide binding (GO:0030247);;	--
LOC_Os08g26220	1.538e-32	11.0696	--	--
LOC_Os09g27135	4.24204e-59	11.4531	--	--
R19H19LT/19H19LT down
LOC_Os07g08160	3.04624e-52	-10.865	Cellular Component: cellular_component (GO:0005575);; Cellular Component: intracellular (GO:0005622);; Cellular Component: cell (GO:0005623);; Cellular Component: cytoplasm (GO:0005737);; Biological Process: transport (GO:0006810);; Biological Process: response to stress (GO:0006950);; Biological Process: biological_process (GO:0008150);; Biological Process: response to temperature stimulus (GO:0…	--
LOC_Os08g26520	4.82922e-28	-10.5047	--	--
LOC_Os04g48870	3.09891e-25	-10.0587	Biological Process: cortical microtubule organization (GO:0043622);;	--
LOC_Os02g55134	5.02129e-23	-9.84572	Cellular Component: mitochondrial intermembrane space (GO:0005758);; Biological Process: copper ion transport (GO:0006825);; Molecular Function: copper chaperone activity (GO:0016531);;	Oxidative phosphorylation (ko00190)
LOC_Os05g09724	9.76831e-75	-9.57856	--	MAPK signaling pathway - plant (ko04016)
LOC_Os01g02010	5.62218e-40	-9.55551	--	--
LOC_Os07g43970	1.25238e-21	-9.53351	--	Endocytosis (ko04144)
LOC_Os01g63540	1.46055e-21	-9.50935	Molecular Function: iron ion binding (GO:0005506);; Cellular Component: vacuole (GO:0005773);; Biological Process: fatty acid metabolic process (GO:0006631);; Biological Process: suberin biosynthetic process (GO:0010345);; Cellular Component: integral component of membrane (GO:0016021);; Molecular Function: alkane 1-monooxygenase activity (GO:0018685);; Molecular Function: heme binding (GO:002003…	Fatty acid degradation (ko00071);; Cutin, suberine and wax biosynthesis (ko00073)
LOC_Os08g26120	9.57034e-19	-8.98278	--	--
LOC_Os07g47960	3.25771e-18	-8.9003	Cellular Component: nucleus (GO:0005634);; Biological Process: regulation of transcription, DNA-templated (GO:0006355);; Molecular Function: protein dimerization activity (GO:0046983);;	--
LOC_Os03g04040	5.43953e-18	-8.89057	--	--
Oryza_sativa_newGene_2322	7.2867e-18	-8.82234	Molecular Function: GTPase activity (GO:0003924);; Molecular Function: GTP binding (GO:0005525);; Cellular Component: microtubule (GO:0005874);; Biological Process: microtubule-based process (GO:0007017);; Cellular Component: chloroplast thylakoid membrane (GO:0009535);; Cellular Component: chloroplast stroma (GO:0009570);; Biological Process: response to blue light (GO:0009637);; Biological Proc…	--
LOC_Os02g50000	3.21705e-17	-8.73205	--	--
LOC_Os06g14630	9.19256e-17	-8.67588	Molecular Function: hydrolase activity, acting on ester bonds (GO:0016788);;	--
LOC_Os04g46830	4.62582e-45	-8.60061	--	--
LOC_Os01g62480	1.57693e-43	-8.56129	Molecular Function: copper ion binding (GO:0005507);; Biological Process: lignin catabolic process (GO:0046274);; Cellular Component: apoplast (GO:0048046);; Molecular Function: hydroquinone:oxygen oxidoreductase activity (GO:0052716);;	--
LOC_Os08g43700	3.98618e-16	-8.50743	Biological Process: response to auxin (GO:0009733);;	Plant hormone signal transduction (ko04075)
LOC_Os09g25810	3.10823e-101	-8.35988	--	--
LOC_Os10g20860	2.414e-15	-8.32538	--	--
LOC_Os05g41990	1.65992e-26	-8.18262	Molecular Function: peroxidase activity (GO:0004601);; Cellular Component: extracellular region (GO:0005576);; Biological Process: response to oxidative stress (GO:0006979);; Molecular Function: heme binding (GO:0020037);; Biological Process: hydrogen peroxide catabolic process (GO:0042744);; Molecular Function: metal ion binding (GO:0046872);;	Phenylpropanoid biosynthesis (ko00940)
RXBLT/XBLT up
LOC_Os04g38540	1.88e-146	8.9875	Molecular Function: aldose 1-epimerase activity (GO:0004034);; Cellular Component: integral component of membrane (GO:0016021);; Biological Process: hexose metabolic process (GO:0019318);; Molecular Function: carbohydrate binding (GO:0030246);;	Glycolysis / Gluconeogenesis (ko00010);; Galactose metabolism (ko00052)
LOC_Os04g39300	1.24e-23	9.01595	--	--
LOC_Os08g10250	1.95e-23	9.06388	Cellular Component: integral component of membrane (GO:0016021);;	Starch and sucrose metabolism (ko00500)
LOC_Os04g27670	9.69e-48	9.18838	Molecular Function: magnesium ion binding (GO:0000287);; Molecular Function: terpene synthase activity (GO:0010333);;	Sesquiterpenoid and triterpenoid biosynthesis (ko00909)
LOC_Os08g07100	1.65e-21	9.2321	Molecular Function: magnesium ion binding (GO:0000287);; Molecular Function: terpene synthase activity (GO:0010333);;	--
LOC_Os04g30250	1.77e-121	9.32447	Molecular Function: polysaccharide binding (GO:0030247);;	--
LOC_Os11g28530	1.31e-25	9.35202	Molecular Function: magnesium ion binding (GO:0000287);; Molecular Function: terpene synthase activity (GO:0010333);;	Diterpenoid biosynthesis (ko00904)
LOC_Os02g36210	6.05e-69	9.43648	Molecular Function: magnesium ion binding (GO:0000287);; Molecular Function: terpene synthase activity (GO:0010333);;	Diterpenoid biosynthesis (ko00904)
LOC_Os04g27430	9.88e-27	9.44738	Molecular Function: magnesium ion binding (GO:0000287);; Molecular Function: terpene synthase activity (GO:0010333);;	Sesquiterpenoid and triterpenoid biosynthesis (ko00909)
LOC_Os05g16930	1.59e-186	9.47912	Molecular Function: protein kinase activity (GO:0004672);; Molecular Function: ATP binding (GO:0005524);; Cellular Component: integral component of membrane (GO:0016021);;	--
LOC_Os05g16920	2.15e-27	9.55034	--	--
Oryza_sativa_newGene_532	4.01e-28	9.67219	Cellular Component: integral component of membrane (GO:0016021);;	--
LOC_Os04g10010	3.85e-28	9.71594	Molecular Function: oxidoreductase activity (GO:0016491);;	Diterpenoid biosynthesis (ko00904)
LOC_Os07g23410	1.24e-62	9.74808	Biological Process: lipid metabolic process (GO:0006629);; Cellular Component: integral component of membrane (GO:0016021);; Molecular Function: oxidoreductase activity, acting on paired donors, with oxidation of a pair of donors resulting in the reduction of molecular oxygen to two molecules of water (GO:0016717);;	Biosynthesis of unsaturated fatty acids (ko01040);; Fatty acid metabolism (ko01212)
LOC_Os03g61910	3.55e-54	9.85401	Cellular Component: integral component of membrane (GO:0016021);;	Sesquiterpenoid and triterpenoid biosynthesis (ko00909)
LOC_Os04g49194	1.15e-35	10.1377	Molecular Function: oxidoreductase activity (GO:0016491);; Molecular Function: metal ion binding (GO:0046872);;	--
LOC_Os04g09900	1.45e-44	10.5996	Molecular Function: terpene synthase activity (GO:0010333);;	Diterpenoid biosynthesis (ko00904)
LOC_Os12g33130	8.24e-40	11.03	--	--
LOC_Os04g30240	1.36e-110	11.4979	Molecular Function: protein serine/threonine kinase activity (GO:0004674);; Molecular Function: calcium ion binding (GO:0005509);; Molecular Function: ATP binding (GO:0005524);; Cellular Component: plasma membrane (GO:0005886);; Biological Process: protein phosphorylation (GO:0006468);; Biological Process: cell surface receptor signaling pathway (GO:0007166);; Cellular Component: integral compone…	--
LOC_Os12g36850	4.97e-97	11.508	Molecular Function: protein phosphatase inhibitor activity (GO:0004864);; Cellular Component: nucleus (GO:0005634);; Cellular Component: cytoplasm (GO:0005737);; Biological Process: defense response (GO:0006952);; Biological Process: abscisic acid-activated signaling pathway (GO:0009738);; Molecular Function: abscisic acid binding (GO:0010427);; Molecular Function: signaling receptor activity (GO…	--
RXBLT/XBLT down
LOC_Os12g02300	2.5772e-72	-9.81589	Biological Process: lipid transport (GO:0006869);; Molecular Function: lipid binding (GO:0008289);;	--
LOC_Os03g13200	2.15533e-64	-9.67147	Molecular Function: peroxidase activity (GO:0004601);; Cellular Component: extracellular region (GO:0005576);; Biological Process: response to oxidative stress (GO:0006979);; Molecular Function: heme binding (GO:0020037);; Biological Process: hydrogen peroxide catabolic process (GO:0042744);; Molecular Function: metal ion binding (GO:0046872);;	Phenylpropanoid biosynthesis (ko00940)
LOC_Os04g48870	1.44158e-26	-9.42467	Biological Process: cortical microtubule organization (GO:0043622);;	--
LOC_Os02g38000	1.24063e-89	-9.16782	Molecular Function: nucleic acid binding (GO:0003676);; Molecular Function: zinc ion binding (GO:0008270);; Biological Process: DNA integration (GO:0015074);;	RNA polymerase (ko03020)
LOC_Os11g02350	1.50077e-80	-9.16596	Biological Process: lipid transport (GO:0006869);; Molecular Function: lipid binding (GO:0008289);;	--
LOC_Os10g05980	3.70995e-21	-9.14138	Cellular Component: cellular_component (GO:0005575);; Cellular Component: cell wall (GO:0005618);; Cellular Component: cell (GO:0005623);; Biological Process: biological_process (GO:0008150);; Biological Process: plant-type cell wall organization (GO:0009664);; Biological Process: cellular process (GO:0009987);; Biological Process: cellular component organization (GO:0016043);; Cellular Component…	--
LOC_Os01g62480	2.63619e-24	-9.11171	Molecular Function: copper ion binding (GO:0005507);; Biological Process: lignin catabolic process (GO:0046274);; Cellular Component: apoplast (GO:0048046);; Molecular Function: hydroquinone:oxygen oxidoreductase activity (GO:0052716);;	--
LOC_Os05g50210	3.30012e-24	-9.10622	--	--
LOC_Os03g04040	5.19676e-26	-8.60267	--	--
LOC_Os02g22250	4.79518e-34	-8.59519	Molecular Function: nucleic acid binding (GO:0003676);; Molecular Function: zinc ion binding (GO:0008270);;	--
LOC_Os04g31410	1.19989e-18	-8.28566	--	--
LOC_Os10g20400	5.12718e-18	-8.15762	Molecular Function: molecular_function (GO:0003674);; Molecular Function: transporter activity (GO:0005215);; Cellular Component: cellular_component (GO:0005575);; Cellular Component: intracellular (GO:0005622);; Cellular Component: cell (GO:0005623);; Cellular Component: cytoplasm (GO:0005737);; Cellular Component: vacuole (GO:0005773);; Cellular Component: vacuolar membrane (GO:0005774);; Biolo…	--
LOC_Os01g25800	4.91972e-85	-8.14298	Cellular Component: integral component of membrane (GO:0016021);;	--
LOC_Os02g43970	7.96343e-18	-8.09744	Molecular Function: DNA binding (GO:0003677);; Molecular Function: transcription factor activity, sequence-specific DNA binding (GO:0003700);; Cellular Component: nucleus (GO:0005634);;	--
LOC_Os01g25780	4.05555e-100	-8.02245	Molecular Function: nucleic acid binding (GO:0003676);; Molecular Function: zinc ion binding (GO:0008270);; Biological Process: DNA integration (GO:0015074);;	Oxidative phosphorylation (ko00190);; Photosynthesis (ko00195)
LOC_Os07g11080	1.22012e-41	-7.95832	Molecular Function: nucleic acid binding (GO:0003676);; Molecular Function: zinc ion binding (GO:0008270);;	Oxidative phosphorylation (ko00190);; Photosynthesis (ko00195)
LOC_Os10g05750	1.37683e-87	-7.91291	Cellular Component: cellular_component (GO:0005575);; Cellular Component: cell wall (GO:0005618);; Cellular Component: cell (GO:0005623);; Biological Process: biological_process (GO:0008150);; Biological Process: plant-type cell wall organization (GO:0009664);; Biological Process: cellular process (GO:0009987);; Biological Process: cellular component organization (GO:0016043);; Cellular Component…	--
Oryza_sativa_newGene_2057	1.54515e-16	-7.90196	--	--
LOC_Os12g03350	1.39828e-81	-7.86208	--	--
LOC_Os07g43970	6.98363e-27	-7.80289	--	Endocytosis (ko04144)

## Sheet: Table S7
Table S7 Data on the interaction between nodes (i.e., genes) in the integrated network of the MERLIN algorithm.
Node1	Node2	Degree	X3	i.X3	i.X3.1	i.X3.2	i.X3.3	i.X3.4
LOC_Os02g47620	LOC_Os01g03549	0.356231	0.26532	0.283017	0.487203	0.302503	0.498746	0.300596
LOC_Os02g47620	LOC_Os01g08440	0.885853	0.966065	0.949906	1.05176	0.810247	0.752608	0.784532
LOC_Os02g47620	LOC_Os01g36720	0.876237	0.846019	0.857107	0.818334	1.00517	0.842701	0.888089
LOC_Os02g47620	LOC_Os01g41710	0.756734	0.720253	0.682871	0.759528	0.860999	0.803297	0.713456
LOC_Os02g47620	LOC_Os01g49230	0.831167	0.828645	1.15011	1.1138	0.629925	0.420988	0.843531
LOC_Os02g47620	LOC_Os01g64960	0.777026	0.739154	0.728652	0.860636	0.83973	0.71488	0.779106
LOC_Os02g47620	LOC_Os01g65230	-0.324405	-0.280806	-0.138196	-0.466284	-0.33703	-0.346685	-0.377427
LOC_Os02g47620	LOC_Os01g66000	-0.505432	-0.406213	-0.504594	-0.591711	-0.564444	-0.6196	-0.346029
LOC_Os02g47620	LOC_Os01g66100	1.04597	1.0545	1.0727	1.08857	1.15167	0.908878	0.999484
LOC_Os02g47620	LOC_Os01g69070	0.421451	0.341242	0.408346	0.633245	0.403759	0.316147	0.425968
LOC_Os02g47620	LOC_Os02g01150	-0.239766	-0.202559	-0.0723165	-0.387861	-0.256783	-0.262644	-0.256431
LOC_Os02g47620	LOC_Os02g13340	0.70586	0.747149	0.736706	0.613536	0.680986	0.719436	0.737346
LOC_Os02g47620	LOC_Os02g32990	1.08417	1.04975	1.04329	1.15378	1.25457	1.05754	0.946109
LOC_Os02g47620	LOC_Os02g35970	0.423694	0.373576	0.476866	0.440357	0.484104	0.417779	0.349483
LOC_Os02g47620	LOC_Os02g39030	-0.444579	-0.466367	-0.319925	-0.688107	-0.320058	-0.479233	-0.393784
LOC_Os02g47620	LOC_Os02g51070	0.750924	0.526675	0.457292	0.970165	0.859446	0.862397	0.829569
LOC_Os02g47620	LOC_Os02g51080	0.637526	0.673591	0.399027	0.809124	0.862692	0.593748	0.486977
LOC_Os02g47620	LOC_Os03g02590	-0.252214	-0.203468	-0.183681	-0.561241	-0.193986	-0.167032	-0.203877
LOC_Os02g47620	LOC_Os03g02690	-0.391906	-0.34102	-0.382375	-0.349054	-0.452462	-0.422954	-0.403572
LOC_Os02g47620	LOC_Os03g03720	0.568397	0.493448	0.563641	0.663933	0.563668	0.59086	0.534835
LOC_Os02g47620	LOC_Os03g11960	-0.275833	-0.397609	-0.185655	-0.361481	-0.276011	-0.199868	-0.234373
LOC_Os02g47620	LOC_Os03g12990	0.796847	0.740775	0.663593	0.971256	1.00204	0.911518	0.491897
LOC_Os02g47620	LOC_Os03g17570	0.410709	0.378237	0.303861	0.586517	0.433629	0.414079	0.347929
LOC_Os02g47620	LOC_Os03g17600	0.84321	0.778386	0.81302	0.914253	0.933207	0.842879	0.777513
LOC_Os02g47620	LOC_Os03g18170	1.16787	0.975957	1.15787	1.49095	1.18577	0.993921	1.20275
LOC_Os02g47620	LOC_Os03g22780	0.357465	0.461166	0.208635	0.433191	0.564153	0.263512	0.214135
LOC_Os02g47620	LOC_Os03g27040	0.449308	0.381118	0.372017	0.516272	0.437401	0.518887	0.470151
LOC_Os02g47620	LOC_Os03g39760	1.17145	1.13249	1.19542	1.34545	1.22137	0.983794	1.1502
LOC_Os02g47620	LOC_Os03g48000	0.65097	NA	0.450333	0.714134	0.788218	0.74612	0.556043
LOC_Os02g47620	LOC_Os03g51960	0.769546	0.842199	0.633419	0.899256	0.772181	0.777673	0.692549
LOC_Os02g47620	LOC_Os03g55030	0.6444	0.617317	0.605246	0.514199	0.700302	0.834302	0.595034
LOC_Os02g47620	LOC_Os03g56950	0.954254	0.848218	0.923997	0.934641	1.1411	0.90346	0.974109
LOC_Os02g47620	LOC_Os03g58090	0.986233	0.961273	1.09593	1.12396	1.03337	0.810879	0.891988
LOC_Os02g47620	LOC_Os03g59090	0.854694	0.95547	1.054	1.06433	0.65951	0.552177	0.842678
LOC_Os02g47620	LOC_Os03g62780	0.389989	0.320071	0.24499	0.555219	0.452614	0.411915	0.355124
LOC_Os02g47620	LOC_Os04g25800	0.851658	NA	1.09012	0.969968	0.641771	0.703507	0.852922
LOC_Os02g47620	LOC_Os04g33610	0.803365	0.895031	0.807475	0.948535	0.666929	0.852299	0.649924
LOC_Os02g47620	LOC_Os04g36720	0.926121	0.841972	0.934144	1.07967	0.995858	0.842111	0.862973
LOC_Os02g47620	LOC_Os04g37619	0.4755	0.394243	0.367356	0.615999	0.542139	0.443757	0.489508
LOC_Os02g47620	LOC_Os04g37920	0.448601	0.38485	0.382984	0.520361	0.595063	0.356786	0.451561
LOC_Os02g47620	LOC_Os04g38640	0.414782	0.312491	0.292303	0.480366	0.530012	0.422761	0.450759
LOC_Os02g47620	LOC_Os04g41150	-0.427465	-0.403612	-0.275642	-0.698863	-0.320831	-0.551343	-0.314498
LOC_Os02g47620	LOC_Os04g41560	0.80878	0.777579	0.380189	0.938003	1.13446	1.02925	0.593201
LOC_Os02g47620	LOC_Os04g45370	1.08668	1.02843	1.1317	1.2142	1.24463	0.923016	0.978121
LOC_Os02g47620	LOC_Os04g46990	0.374673	0.269114	0.336565	0.418804	0.397973	0.448572	0.377011
LOC_Os02g47620	LOC_Os04g51040	0.837637	0.69514	0.825393	0.904504	0.849233	1.00959	0.74196
LOC_Os02g47620	LOC_Os04g53310	0.806393	0.748608	0.800448	0.907243	1.00016	0.785507	0.596393
LOC_Os02g47620	LOC_Os04g56240	1.2269	1.24485	1.27797	1.26637	1.36252	0.995188	1.21449
LOC_Os02g47620	LOC_Os04g57310	0.631999	0.407255	0.721478	0.54992	0.906674	0.705165	0.5015
LOC_Os02g47620	LOC_Os04g57930	0.407286	0.384594	0.410039	0.343658	0.491844	0.389917	0.423661
LOC_Os02g47620	LOC_Os04g58710	1.05276	1.00336	1.07229	1.19044	1.06882	0.8958	1.08585
LOC_Os02g47620	LOC_Os05g01460	0.702152	0.71494	0.744504	0.674314	0.779908	0.638135	0.661113
LOC_Os02g47620	LOC_Os05g01950	-0.323531	-0.14622	-0.416459	-0.442716	-0.325709	-0.317917	-0.292166
LOC_Os02g47620	LOC_Os05g02010	0.573932	0.630412	0.590569	0.387637	0.684825	0.603939	0.546213
LOC_Os02g47620	LOC_Os05g05600	0.753039	0.700413	0.442063	0.771471	1.03269	0.950848	0.620751
LOC_Os02g47620	LOC_Os05g08480	1.15577	1.13392	1.11883	1.08377	1.24842	1.2884	1.06126
LOC_Os02g47620	LOC_Os05g11510	1.0086	1.0894	0.988273	1.054	1.09093	0.862296	0.966707
LOC_Os02g47620	LOC_Os05g13360	1.20727	1.17069	1.32763	1.27857	1.24367	1.08009	1.14299
LOC_Os02g47620	LOC_Os05g13580	1.05772	1.10239	0.985577	1.22218	1.11007	1.00931	0.916776
LOC_Os02g47620	LOC_Os05g30190	0.869005	0.918203	0.85293	0.99484	0.871445	0.66235	0.914262
LOC_Os02g47620	LOC_Os05g43310	0.445226	0.567921	0.21789	0.761263	0.428452	0.37757	0.318258
LOC_Os02g47620	LOC_Os05g45080	1.01689	1.12474	1.08919	1.08686	0.993149	0.877757	0.92965
LOC_Os02g47620	LOC_Os06g08670	0.484417	0.278733	0.505194	0.434409	0.77058	0.58897	0.328618
LOC_Os02g47620	LOC_Os06g40500	0.604887	0.582095	0.609688	0.500171	0.692425	0.665559	0.579385
LOC_Os02g47620	LOC_Os07g04840	0.28356	0.279046	0.187559	0.339678	0.314617	0.315768	0.264691
LOC_Os02g47620	LOC_Os07g05360	0.87961	0.767243	0.837763	0.796351	1.11432	0.801598	0.960386
LOC_Os02g47620	LOC_Os07g05480	0.626699	0.503891	0.549073	0.745963	0.704472	0.623392	0.6334
LOC_Os02g47620	LOC_Os07g30610	1.01741	1.09714	1.08249	1.01806	1.02856	0.889009	0.989203
LOC_Os02g47620	LOC_Os07g31884	0.817446	0.698082	0.791168	1.31132	0.66105	0.782214	0.660842
LOC_Os02g47620	LOC_Os07g37550	0.745704	0.584775	0.650986	0.937822	0.819292	0.739778	0.74157
LOC_Os02g47620	LOC_Os07g39270	-0.335791	NA	-0.372119	-0.490649	-0.445378	-0.113931	-0.256876
LOC_Os02g47620	LOC_Os07g43700	1.12983	1.03672	1.13583	1.18585	1.20894	1.10772	1.10393
LOC_Os02g47620	LOC_Os07g47640	0.356382	0.505946	0.306693	0.403851	0.358973	0.293492	0.269337
LOC_Os02g47620	LOC_Os08g09110	0.436244	0.548983	0.55138	0.523102	0.334817	0.225875	0.43331
LOC_Os02g47620	LOC_Os08g10260	1.17045	0.9793	1.25175	1.48485	1.3162	0.958675	1.03192
LOC_Os02g47620	LOC_Os08g15050	0.959906	0.819228	1.04168	1.14715	1.02873	0.903229	0.819421
LOC_Os02g47620	LOC_Os08g36310	1.01663	0.994213	1.10338	1.24534	1.01216	0.823429	0.921261
LOC_Os02g47620	LOC_Os08g37432	0.820066	0.793851	1.0359	1.02394	0.972855	0.489829	0.604018
LOC_Os02g47620	LOC_Os08g38130	0.855085	1.09749	0.838701	1.01706	0.72194	0.699502	0.755814
LOC_Os02g47620	LOC_Os08g44870	0.534021	0.624529	0.474254	0.545817	0.591159	0.417743	0.550625
LOC_Os02g47620	LOC_Os08g45190	0.985564	0.909367	1.07482	1.11503	0.993141	0.844097	0.976928
LOC_Os02g47620	LOC_Os09g12290	0.618085	0.409058	0.501752	0.741851	0.611953	0.919674	0.524222
LOC_Os02g47620	LOC_Os09g16950	0.926368	0.998619	1.19476	1.24689	0.915598	0.286048	0.916293
LOC_Os02g47620	LOC_Os09g17740	0.630666	0.513797	0.658901	0.794301	0.627459	0.596142	0.593394
LOC_Os02g47620	LOC_Os10g05250	0.959614	0.903278	1.11805	1.15992	1.0999	0.606035	0.870501
LOC_Os02g47620	LOC_Os10g26670	0.862586	0.94523	0.871262	0.925237	0.869076	0.729105	0.835604
LOC_Os02g47620	LOC_Os10g39150	-0.541417	-0.274265	-0.640244	-0.619818	-0.645046	-0.716574	-0.352554
LOC_Os02g47620	LOC_Os10g41400	0.591357	0.764763	0.592782	0.709254	0.540848	0.528942	0.411554
LOC_Os02g47620	LOC_Os11g03240	0.623973	0.566093	0.661691	0.604072	0.675954	0.531393	0.704633
LOC_Os02g47620	LOC_Os11g13890	0.585461	0.462193	0.425257	0.745535	0.701684	0.607919	0.570177
LOC_Os02g47620	LOC_Os11g25720	0.839642	0.880188	0.874337	1.08869	0.882009	0.627193	0.685432
LOC_Os02g47620	LOC_Os11g38260	0.488337	0.535247	0.49418	0.44295	0.524014	0.492574	0.44106
LOC_Os02g47620	LOC_Os11g39160	-0.638856	-0.486839	-0.672486	-0.673849	-0.778636	-0.77657	-0.444756
LOC_Os02g47620	LOC_Os11g44800	-0.456465	-0.410976	-0.344699	-0.464287	-0.553948	-0.537771	-0.427111
LOC_Os02g47620	LOC_Os11g44870	0.75513	0.78227	0.834071	1.07654	0.499227	0.502535	0.836135
LOC_Os02g47620	LOC_Os12g03420	1.02791	0.946637	1.12396	1.39054	0.944676	0.93784	0.823779
LOC_Os02g47620	LOC_Os12g12514	1.14214	1.06163	1.27407	1.31436	1.19167	0.936567	1.07455
LOC_Os02g47620	LOC_Os12g13120	-0.458356	-0.262484	-0.456053	-0.834005	-0.347125	-0.538402	-0.312067
LOC_Os03g38170	LOC_Os12g12470	-0.630769	-0.372063	-1.31914	-0.697668	-0.5421	-0.451547	-0.402099
LOC_Os03g38170	LOC_Os12g18770	0.892542	0.936932	0.786257	0.903417	0.781457	1.0211	0.926087
LOC_Os05g46360	LOC_Os05g44030	0.925458	0.993777	0.916124	0.460375	1.04655	1.24981	0.886111
LOC_Os05g46360	LOC_Os06g15170	0.868295	0.91599	0.841512	0.489931	0.89635	1.22058	0.845408
LOC_Os06g16030	LOC_Os12g29950	0.570738	0.624557	0.619596	0.48018	0.544004	0.449446	0.706646
LOC_Os06g38650	LOC_Os12g12380	0.442998	0.555571	0.402289	0.504278	0.354154	0.401551	0.440147
LOC_Os11g09310	LOC_Os02g48330	0.650714	0.630068	0.313331	0.657723	1.1801	0.572376	0.550686
LOC_Os12g10510	LOC_Os06g09120	0.415107	0.459692	0.532037	0.522838	0.333379	0.336179	0.306519
LOC_Os12g10510	LOC_Os09g29490	0.583237	0.626072	0.484293	0.608225	0.614101	0.509144	0.657585
LOC_Os12g12380	LOC_Os01g26174	0.45564	0.593959	0.417701	0.681032	0.375558	0.328403	0.337188
LOC_Os12g12380	LOC_Os01g27040	0.376289	0.379067	0.32188	0.298496	0.368902	0.210124	0.679268
LOC_Os12g12380	LOC_Os01g27050	0.639589	0.587646	0.798766	0.552582	0.610237	0.710167	0.578133
LOC_Os12g12380	LOC_Os01g33684	0.427165	0.477527	0.461543	0.526271	0.431561	0.266991	0.399094
LOC_Os12g12380	LOC_Os01g37130	0.600297	NA	0.749186	0.308411	0.818301	0.700566	0.425021
LOC_Os12g12380	LOC_Os01g48680	0.477454	0.38766	0.654895	0.602226	0.496522	0.316883	0.406539
LOC_Os12g12380	LOC_Os01g48920	0.290695	0.361678	0.29292	0.408789	0.192437	0.23679	0.251557
LOC_Os12g12380	LOC_Os01g55300	0.411376	0.341758	0.593181	0.61577	0.293112	0.33398	0.290452
LOC_Os12g12380	LOC_Os01g56360	0.596441	0.510149	0.540002	0.523259	0.632387	0.798065	0.574786
LOC_Os12g12380	LOC_Os02g03260	0.340933	0.431248	0.381652	0.268483	0.349776	0.337841	0.276597
LOC_Os12g12380	LOC_Os02g19550	0.415741	0.49077	0.393958	0.536192	0.411346	0.393596	0.268586
LOC_Os12g12380	LOC_Os02g31960	0.542071	0.662151	0.453166	0.507714	0.48467	0.563288	0.581436
LOC_Os12g12380	LOC_Os02g34750	0.557169	0.412184	0.68034	0.787458	0.468621	0.460725	0.533685
LOC_Os12g12380	LOC_Os03g19760	0.309029	0.193269	0.362887	0.380324	0.356887	0.326344	0.234463
LOC_Os12g12380	LOC_Os03g20780	0.567516	0.770094	0.601105	0.845628	0.404269	0.362627	0.421374
LOC_Os12g12380	LOC_Os03g49400	0.591174	0.521127	0.62716	0.625586	0.73705	0.463299	0.572824
LOC_Os12g12380	LOC_Os03g50860	0.50303	0.428314	0.456883	0.631976	0.363003	0.435204	0.702799
LOC_Os12g12380	LOC_Os03g54050	-0.349434	NA	-0.360908	-0.284072	-0.414103	-0.186269	-0.501817
LOC_Os12g12380	LOC_Os03g62430	0.575932	0.505877	0.668599	0.678649	0.579815	0.504559	0.51809
LOC_Os12g12380	LOC_Os04g01140	-0.460049	NA	-0.437267	-0.587057	-0.412639	-0.372979	-0.490301
LOC_Os12g12380	LOC_Os04g20474	0.598918	0.45158	0.901511	0.581509	0.567002	0.540954	0.550952
LOC_Os12g12380	LOC_Os04g23890	0.315489	0.207154	0.375041	0.343171	0.331996	0.315632	0.31994
LOC_Os12g12380	LOC_Os04g32930	0.441243	0.432989	0.365999	0.421325	0.417404	0.434868	0.574872
LOC_Os12g12380	LOC_Os04g36070	-0.439459	-0.399436	-0.40315	-0.507549	-0.521756	-0.379504	-0.425357
LOC_Os12g12380	LOC_Os04g47300	0.496932	0.56829	0.547646	0.529294	0.324858	0.532928	0.478576
LOC_Os12g12380	LOC_Os05g41810	0.509075	0.453407	0.660009	0.583016	0.479897	0.412593	0.465527
LOC_Os12g12380	LOC_Os05g49920	0.327485	NA	0.448052	0.334838	0.296003	0.201411	0.357121
LOC_Os12g12380	LOC_Os06g06380	0.412496	0.472215	0.395421	0.45112	0.394019	0.415709	0.346489
LOC_Os12g12380	LOC_Os06g14740	0.509494	0.50962	0.498535	0.482309	0.390397	0.621153	0.554951
LOC_Os12g12380	LOC_Os06g18010	-0.488775	NA	-0.510651	-0.495598	-0.570179	-0.517327	-0.350118
LOC_Os12g12380	LOC_Os06g39600	0.377078	0.59889	0.121003	0.379393	0.102797	0.51704	0.543348
LOC_Os12g12380	LOC_Os06g39690	0.454555	0.20574	0.459877	0.367155	0.579529	0.599377	0.51565
LOC_Os12g12380	LOC_Os07g02300	0.184841	0.338599	0.20452	0.166385	0.0658902	0.0739527	0.259698
LOC_Os12g12380	LOC_Os09g10770	0.324004	0.396543	0.43536	0.25416	0.28035	0.120596	0.457017
LOC_Os12g12380	LOC_Os09g25490	-0.344308	NA	-0.291446	-0.276242	-0.412558	-0.404209	-0.337086
LOC_Os12g12380	LOC_Os09g30105	0.458228	0.638843	0.426921	0.478339	0.594779	0.295081	0.315402
LOC_Os12g12380	LOC_Os10g07978	0.452704	0.447433	0.533192	0.382558	0.432999	0.464363	0.455678
LOC_Os12g12380	LOC_Os11g02550	0.66809	0.738004	0.801105	0.508727	0.439854	0.651624	0.869227
LOC_Os12g12380	LOC_Os11g04720	0.421916	0.398388	0.467486	0.344141	0.504526	0.478422	0.338531
LOC_Os12g12380	LOC_Os11g16470	0.530767	0.431789	0.572654	0.461942	0.3047	0.875837	0.537678
LOC_Os12g12380	LOC_Os11g26950	-0.400891	NA	-0.346385	-0.531141	-0.4016	-0.404962	-0.320368
LOC_Os12g12380	LOC_Os11g41540	0.34949	0.378061	0.334239	0.273567	0.315059	0.472976	0.323036
LOC_Os12g12380	LOC_Os12g01140	0.460016	0.303947	0.510173	0.73787	0.456977	0.365323	0.385806
LOC_Os12g12380	LOC_Os12g04500	0.545703	0.485009	0.531932	0.545468	0.612729	0.708998	0.390084
LOC_Os12g12380	LOC_Os12g18140	0.367851	0.429433	0.281444	0.372433	0.265641	0.347627	0.510531
LOC_Os12g12380	LOC_Os12g19530	0.233071	0.228043	0.281146	0.217942	0.267862	0.213934	0.1895
LOC_Os12g12470	LOC_Os01g09450	0.79279	0.90992	0.862473	0.778126	1.12014	0.835406	0.250673
LOC_Os12g12470	LOC_Os01g20940	-0.454452	-0.308528	-0.246351	-0.716691	-0.278147	-0.485693	-0.691299
LOC_Os12g12470	LOC_Os01g28030	0.672442	0.784848	0.734264	0.638614	0.756758	0.578264	0.541903
LOC_Os12g12470	LOC_Os01g41890	0.800237	0.851612	1.03914	0.771009	1.01723	0.946125	0.176305
LOC_Os12g12470	LOC_Os01g51610	-0.325131	NA	-0.214455	-0.572107	-0.18707	-0.184917	-0.467108
LOC_Os12g12470	LOC_Os01g72520	0.513327	0.454053	0.765005	0.526541	0.397468	0.43236	0.504536
LOC_Os12g12470	LOC_Os02g14170	0.704797	0.760468	0.751551	0.559981	0.88806	0.519515	0.749205
LOC_Os12g12470	LOC_Os02g37920	-0.480326	-0.472349	-0.412485	-0.525626	-0.479757	-0.405918	-0.585818
LOC_Os12g12470	LOC_Os02g43280	0.751269	0.684713	0.735005	0.830195	0.703686	0.695024	0.858992
LOC_Os12g12470	LOC_Os03g01290	1.05601	1.08654	1.36193	0.983772	1.54626	1.06133	0.296257
LOC_Os12g12470	LOC_Os03g07580	-0.406992	-0.306598	-0.485355	-0.605536	-0.178273	-0.407201	-0.458991
LOC_Os12g12470	LOC_Os03g08790	0.502714	0.520879	0.549532	0.421919	0.47781	0.447033	0.599113
LOC_Os12g12470	LOC_Os03g29960	-0.312865	-0.340802	-0.350682	-0.650669	-0.337441	0.014749	-0.212344
LOC_Os12g12470	LOC_Os03g48560	0.807972	0.82926	0.963325	0.778393	0.866384	0.795981	0.614491
LOC_Os12g12470	LOC_Os03g52690	0.585528	0.565674	0.588326	0.337875	0.513064	0.608823	0.899408
LOC_Os12g12470	LOC_Os04g16450	0.497981	0.502764	0.587901	0.394325	0.400087	0.443413	0.659397
LOC_Os12g12470	LOC_Os04g20330	0.887857	0.913515	0.952688	0.907311	0.99323	0.674929	0.885467
LOC_Os12g12470	LOC_Os04g28250	0.657579	0.777541	0.585765	0.523085	0.609098	0.569804	0.88018
LOC_Os12g12470	LOC_Os04g41110	-0.517448	-0.593188	-0.522305	-0.55842	-0.552299	-0.346624	-0.531854
LOC_Os12g12470	LOC_Os04g44870	0.635245	0.738622	0.831879	0.713257	0.449225	0.543932	0.534553
LOC_Os12g12470	LOC_Os04g45730	0.977175	1.05075	1.33932	0.965646	1.19416	1.08437	0.228804
LOC_Os12g12470	LOC_Os04g46130	0.340043	0.393452	0.313231	0.334298	0.324436	0.367835	0.307008
LOC_Os12g12470	LOC_Os04g55920	0.799586	0.85952	0.93934	0.691975	0.801351	0.817966	0.687364
LOC_Os12g12470	LOC_Os04g59160	0.615075	0.709733	0.877531	0.641297	0.58243	0.673297	0.206161
LOC_Os12g12470	LOC_Os04g59370	0.401592	0.430784	0.342501	0.39926	0.3387	0.397579	0.500728
LOC_Os12g12470	LOC_Os05g02040	-0.433356	-0.48598	-0.482193	-0.534279	-0.352823	-0.204974	-0.539889
LOC_Os12g12470	LOC_Os05g32120	0.425067	0.534126	0.419067	0.34908	0.310669	0.391591	0.545868
LOC_Os12g12470	LOC_Os05g33080	0.352712	0.420713	0.352907	0.301801	0.371191	0.298158	0.371501
LOC_Os12g12470	LOC_Os05g36050	0.401444	0.369796	0.50991	0.477284	0.395725	0.352667	0.30328
LOC_Os12g12470	LOC_Os06g04250	0.433831	0.165688	0.263117	0.53067	0.341333	0.313646	0.988529
LOC_Os12g12470	LOC_Os06g09340	0.38265	0.464474	0.487942	0.29425	0.414007	0.36819	0.267036
LOC_Os12g12470	LOC_Os06g10750	0.656829	0.780633	0.707698	0.535744	0.849663	0.671026	0.39621
LOC_Os12g12470	LOC_Os06g14810	0.345878	0.442487	0.414988	0.337447	0.366964	0.278588	0.234794
LOC_Os12g12470	LOC_Os06g39230	0.511604	0.466804	0.553843	0.629266	0.70016	0.440763	0.278786
LOC_Os12g12470	LOC_Os07g33310	0.584112	0.590004	0.742764	0.481938	0.673812	0.455071	0.561082
LOC_Os12g12470	LOC_Os07g40660	0.584607	0.670588	0.460302	0.582545	0.379316	0.62447	0.79042
LOC_Os12g12470	LOC_Os07g49370	0.917196	0.88843	0.984559	0.936727	0.861925	0.96683	0.864708
LOC_Os12g12470	LOC_Os08g18150	-0.570578	-0.489617	-0.713257	-0.530587	-0.31252	-0.691299	-0.686188
LOC_Os12g12470	LOC_Os08g27860	-0.354115	-0.361423	-0.374296	-0.437036	-0.273682	-0.337854	-0.340401
LOC_Os12g12470	LOC_Os08g43654	0.619995	0.616302	0.736664	0.685472	0.426899	0.504528	0.750107
LOC_Os12g12470	LOC_Os08g44410	0.426325	0.373259	0.322835	0.461068	0.329599	0.627579	0.443611
LOC_Os12g12470	LOC_Os08g45060	0.528497	0.570956	0.586389	0.602054	0.356039	0.484242	0.571301
LOC_Os12g12470	LOC_Os09g27890	0.405056	0.453848	0.289459	0.431767	0.541231	0.378986	0.335043
LOC_Os12g12470	LOC_Os09g28880	0.483785	0.537427	0.539315	0.387248	0.261293	0.483158	0.694272
LOC_Os12g12470	LOC_Os09g32964	0.589822	0.539319	0.703642	0.511469	0.309919	0.653237	0.821345
LOC_Os12g12470	LOC_Os09g36880	0.785694	0.771409	0.688422	0.752185	0.813746	0.807313	0.881088
LOC_Os12g12470	LOC_Os10g02040	0.690214	0.814218	0.591802	0.814662	0.542035	0.516673	0.861894
LOC_Os12g12470	LOC_Os10g11860	0.508177	0.681927	0.431988	0.470879	0.342412	0.406348	0.715505
LOC_Os12g12470	LOC_Os11g18170	0.521498	0.532952	0.517015	0.621946	0.505089	0.376805	0.57518
LOC_Os12g12470	LOC_Os11g26860	0.394734	0.374847	0.358682	0.374277	0.40731	0.440091	0.413197
LOC_Os12g12470	LOC_Os11g26880	0.721546	0.756029	0.697118	0.587961	0.657055	0.745351	0.885761
LOC_Os12g12470	LOC_Os11g29840	0.80933	0.774661	0.783305	0.754848	1.02874	0.781688	0.732738
LOC_Os12g12470	LOC_Os11g35310	0.503988	0.567603	0.339386	0.541295	0.341286	0.55624	0.678115
LOC_Os12g12470	LOC_Os11g45930	-0.293786	-0.276615	-0.320458	-0.335852	-0.326592	-0.19313	-0.31007
LOC_Os12g12470	LOC_Os12g20324	-0.489094	-0.680376	-0.450326	-0.34583	-0.279729	-0.722326	-0.455975
LOC_Os12g12470	LOC_Os12g29580	0.333591	0.17749	0.304866	0.429687	0.410383	0.146025	0.533097
LOC_Os12g12470	LOC_Os12g43363	0.556012	0.658727	0.500437	0.438144	0.421445	0.593187	0.724134
LOC_Os12g12720	LOC_Os06g46940	0.455219	NA	0.541718	0.513862	0.346968	0.549077	0.324469
LOC_Os12g12720	LOC_Os12g28750	0.477409	NA	0.461735	0.551617	0.229141	0.419978	0.724576
LOC_Os12g16130	LOC_Os12g18374	-0.485524	-0.405413	-0.572663	-0.719767	-0.543101	-0.537688	-0.134514
LOC_Os12g17570	LOC_Os01g18320	0.439703	0.39373	0.291585	0.7566	0.14853	0.555616	0.492156
LOC_Os12g17570	LOC_Os01g43390	0.357857	0.25634	0.29697	0.660249	0.249932	0.335507	0.348147
LOC_Os12g17570	LOC_Os01g53370	0.781752	0.509482	0.870949	0.533036	0.566471	1.4597	0.750877
LOC_Os12g17570	LOC_Os02g09940	0.568775	0.445719	0.488079	1.37926	0.147291	0.474741	0.477559
LOC_Os12g17570	LOC_Os02g48570	0.352839	0.578593	0.277138	0.283535	0.259891	0.338147	0.379731
LOC_Os12g17570	LOC_Os02g53530	0.52291	0.479209	0.313582	1.17763	-0.0985092	0.712779	0.552767
LOC_Os12g17570	LOC_Os02g58720	0.833684	0.605454	1.02343	1.16729	0.156001	1.28664	0.763291
LOC_Os12g17570	LOC_Os03g13200	0.625866	0.709002	0.349476	1.41211	0.436376	0.431475	0.416758
LOC_Os12g17570	LOC_Os03g14170	0.517104	0.751463	0.489275	0.638904	0.444895	0.280081	0.498007
LOC_Os12g17570	LOC_Os03g20370	-0.380781	NA	-0.402689	-0.632801	-0.164989	-0.445933	-0.257492
LOC_Os12g17570	LOC_Os03g22010	0.732825	0.798917	0.807029	0.740801	0.449114	0.700373	0.900717
LOC_Os12g17570	LOC_Os03g45619	0.65102	0.530457	0.577464	0.638566	0.467402	1.09787	0.594362
LOC_Os12g17570	LOC_Os04g24110	0.663096	0.565505	0.702815	0.699989	0.509358	0.798633	0.702275
LOC_Os12g17570	LOC_Os04g40730	0.482377	0.701718	0.459125	0.485273	0.246217	0.66612	0.335807
LOC_Os12g17570	LOC_Os05g42000	0.783062	0.774905	0.857158	0.841703	0.563868	0.757781	0.902958
LOC_Os12g17570	LOC_Os06g19530	0.689314	0.674107	0.766196	0.850961	0.570624	0.670106	0.603891
LOC_Os12g17570	LOC_Os06g43620	0.683776	0.685708	0.763323	1.48824	0.359466	0.520651	0.285268
LOC_Os12g17570	LOC_Os08g31030	0.957301	0.699305	0.718736	1.71544	0.57434	1.24312	0.792864
LOC_Os12g17570	LOC_Os09g27320	0.630944	0.606503	0.73085	0.817588	0.268881	0.757523	0.604318
LOC_Os12g17570	LOC_Os10g38800	0.446313	0.352865	0.368584	0.659169	0.287042	0.510996	0.499224
LOC_Os12g17570	LOC_Os11g03440	0.770139	0.66691	0.717957	0.489305	0.359882	1.48731	0.899471
LOC_Os12g17570	LOC_Os11g10460	0.60806	0.468806	0.493068	0.723606	0.667685	0.639627	0.655567
LOC_Os12g17570	LOC_Os11g35400	0.260368	0.206621	0.168353	0.426226	0.194785	0.225799	0.340424
LOC_Os12g17570	LOC_Os12g05900	0.546257	0.673244	0.594945	0.728215	0.495056	0.341094	0.444986
LOC_Os12g17570	LOC_Os12g17600	0.468326	0.438767	0.506681	0.726997	0.278029	0.504659	0.354822
LOC_Os12g18140	LOC_Os01g13404	0.682391	0.116509	0.775892	0.877499	0.704871	1.03874	0.580833
LOC_Os12g18140	LOC_Os01g36890	0.868463	NA	0.822712	0.545555	1.41363	0.98878	0.57164
LOC_Os12g18140	LOC_Os01g39380	0.565187	0.396174	0.528494	0.712964	0.604825	0.580753	0.567909
LOC_Os12g18140	LOC_Os01g39810	0.730433	0.347584	0.711604	0.790549	0.942919	0.846334	0.743607
LOC_Os12g18140	LOC_Os01g40980	0.488835	0.357303	0.538681	0.548083	0.584531	0.50081	0.403605
LOC_Os12g18140	LOC_Os01g49680	0.745395	0.476079	0.674875	0.655301	1.1612	0.798965	0.705951
LOC_Os12g18140	LOC_Os01g54240	0.478618	0.108087	0.247302	0.91646	0.615317	0.802752	0.181791
LOC_Os12g18140	LOC_Os01g67970	0.549375	0.523011	0.497428	0.528913	0.48144	0.746677	0.51878
LOC_Os12g18140	LOC_Os02g08300	0.407745	0.301325	0.387326	0.554018	0.34506	0.51707	0.341669
LOC_Os12g18140	LOC_Os02g29464	0.646366	0.45045	0.686274	0.813286	0.953458	0.79892	0.175811
LOC_Os12g18140	LOC_Os02g32570	0.625216	0.270944	0.621403	0.806097	0.744439	0.812225	0.496188
LOC_Os12g18140	LOC_Os02g39550	0.633999	0.423578	0.746728	0.723325	0.724491	0.732227	0.453643
LOC_Os12g18140	LOC_Os02g46450	0.493894	0.450166	0.64481	0.308588	0.600626	0.479805	0.479368
LOC_Os12g18140	LOC_Os02g46990	0.629942	0.368502	0.515536	0.54154	0.920918	0.892909	0.540247
LOC_Os12g18140	LOC_Os03g05820	0.569294	NA	0.362797	0.311681	1.70351	0.356657	0.111823
LOC_Os12g18140	LOC_Os03g11220	0.766404	NA	0.686902	0.823009	0.923407	0.745318	0.653382
LOC_Os12g18140	LOC_Os03g11470	0.539073	0.205593	0.634618	0.498859	0.708324	0.638192	0.548851
LOC_Os12g18140	LOC_Os03g31400	0.705683	0.352219	0.77474	0.752523	0.903644	0.782711	0.668259
LOC_Os12g18140	LOC_Os03g50330	0.601521	0.606542	0.732255	0.405019	0.651912	0.407956	0.805444
LOC_Os12g18140	LOC_Os03g51140	0.572083	0.379886	0.685135	0.724912	0.547041	0.458561	0.636965
LOC_Os12g18140	LOC_Os03g53500	0.556297	0.387307	0.515644	0.354746	0.752895	0.691582	0.63561
LOC_Os12g18140	LOC_Os03g55560	0.69829	0.544432	0.791925	0.734441	0.917373	0.587948	0.613621
LOC_Os12g18140	LOC_Os03g57870	0.504467	NA	0.358949	0.258745	0.528931	1.02408	0.351629
LOC_Os12g18140	LOC_Os03g59050	0.963929	NA	0.915392	1.14974	0.894242	1.15393	0.706339
LOC_Os12g18140	LOC_Os03g59590	0.707959	0.401245	0.814597	0.630801	0.833144	0.83666	0.731309
LOC_Os12g18140	LOC_Os03g61990	0.482964	NA	0.431781	0.475544	0.501048	0.640999	0.365448
LOC_Os12g18140	LOC_Os04g35290	0.698766	0.45422	0.696483	0.541532	0.979712	0.742347	0.778304
LOC_Os12g18140	LOC_Os04g44620	0.452463	NA	0.422203	0.539428	0.500617	0.513814	0.286253
LOC_Os12g18140	LOC_Os04g51180	0.671761	0.599947	0.687142	0.72875	0.969519	0.275276	0.76993
LOC_Os12g18140	LOC_Os05g02650	0.636864	0.607273	0.669102	0.72818	0.575697	0.682003	0.558927
LOC_Os12g18140	LOC_Os05g05240	0.56374	0.386379	0.616869	0.550136	0.669214	0.631937	0.527903
LOC_Os12g18140	LOC_Os05g07980	0.232291	0.158444	0.187368	0.13674	0.0862266	0.624265	0.200704
LOC_Os12g18140	LOC_Os05g28860	0.242038	NA	0.241443	0.631436	0.114448	0.0145987	0.208264
LOC_Os12g18140	LOC_Os05g30970	0.554536	0.380715	0.640722	0.444071	0.734287	0.570469	0.556952
LOC_Os12g18140	LOC_Os06g49080	0.529553	NA	0.411666	0.585409	0.421873	0.751442	0.477374
LOC_Os12g18140	LOC_Os07g06970	0.41501	NA	0.32953	0.320816	0.191884	0.971792	0.261026
LOC_Os12g18140	LOC_Os07g28820	0.813273	0.546978	0.802388	1.15348	0.952842	0.480656	0.943292
LOC_Os12g18140	LOC_Os08g25060	0.358585	0.167389	0.583395	0.093723	0.285449	0.328905	0.69265
LOC_Os12g18140	LOC_Os08g27070	0.481828	NA	0.472642	0.34872	0.678998	0.623304	0.285475
LOC_Os12g18140	LOC_Os08g39070	0.598541	NA	0.301696	0.299191	0.858494	1.00638	0.526946
LOC_Os12g18140	LOC_Os10g02584	0.459507	NA	0.424785	0.440896	0.705795	0.309141	0.416919
LOC_Os12g18140	LOC_Os10g21890	0.355195	0.152635	0.259515	0.346533	0.311468	0.689585	0.371434
LOC_Os12g18140	LOC_Os10g25110	0.4755	0.143897	0.486165	0.327238	0.717892	0.83037	0.347436
LOC_Os12g18140	LOC_Os10g25487	0.322593	0.293196	0.279983	0.337458	0.208203	0.394581	0.422134
LOC_Os12g18140	LOC_Os10g36370	0.579194	NA	0.371997	0.589377	0.600461	0.988362	0.345775
LOC_Os12g18140	LOC_Os10g41770	0.675504	0.443338	0.670869	0.638805	0.972726	0.748137	0.579151
LOC_Os12g18140	LOC_Os11g03990	0.67165	0.431424	1.0318	0.383422	0.437102	1.0782	0.667952
LOC_Os12g18140	LOC_Os11g05930	0.604091	0.410647	0.642587	0.736811	0.687145	0.571107	0.576248
LOC_Os12g18140	LOC_Os11g08330	0.567872	0.527829	0.521179	0.398324	0.524923	0.897139	0.537836
LOC_Os12g18140	LOC_Os11g36390	0.591278	0.294428	0.724316	0.45425	0.833209	0.662604	0.578863
LOC_Os12g18140	LOC_Os12g18200	0.462444	0.110478	0.436748	0.617763	0.500896	0.931995	0.176784
LOC_Os12g18140	LOC_Os12g40190	0.610875	0.479573	0.644876	0.701473	0.689189	0.413348	0.736792
LOC_Os12g18140	LOC_Os12g41950	0.353745	NA	0.30082	0.217664	0.312548	0.608052	0.329642
LOC_Os12g18374	LOC_Os02g28900	0.241259	NA	0.372727	0.135036	0.170203	0.33667	0.191657
LOC_Os12g18374	LOC_Os02g45810	0.642673	NA	0.479728	0.568528	0.684198	0.842657	0.638254
LOC_Os12g18374	LOC_Os03g20530	0.404491	0.402959	0.252524	0.443567	0.401269	0.632908	0.293719
LOC_Os12g18374	LOC_Os03g53220	0.180618	NA	0.200581	0.160254	0.303937	0.0348409	0.203478
LOC_Os12g18374	LOC_Os04g59394	0.427577	0.347098	0.295444	0.53467	0.520792	0.527177	0.340278
LOC_Os12g18374	LOC_Os06g23114	0.515778	0.363188	0.363268	0.325276	0.742657	0.986292	0.313985
LOC_Os12g18374	LOC_Os08g03520	-0.298634	NA	-0.14277	-0.261649	-0.30358	-0.489039	-0.296133
LOC_Os12g18374	LOC_Os10g37490	0.459627	NA	0.431541	0.445682	0.453039	0.627842	0.340033
LOC_Os12g18374	LOC_Os12g31830	0.347691	0.25061	0.264327	0.405106	0.479626	0.390333	0.296142
LOC_Os12g18770	LOC_Os01g43330	0.620316	0.67555	0.621641	0.622425	0.563806	0.593029	0.645444
LOC_Os12g18770	LOC_Os02g10470	0.448021	0.233231	0.887035	0.545929	0.419819	0.341914	0.260196
LOC_Os12g18770	LOC_Os03g08360	0.220254	NA	0.286967	0.0251717	0.11517	0.157421	0.516538
LOC_Os12g18770	LOC_Os03g18380	0.527128	0.587528	0.584037	0.530488	0.510627	0.494256	0.455832
LOC_Os12g18770	LOC_Os04g36054	0.648016	0.745668	0.626348	0.669933	0.609953	0.634417	0.601775
LOC_Os12g18770	LOC_Os04g39440	-0.523713	-0.363962	-0.610065	-0.531239	-0.638889	-0.457664	-0.540459
LOC_Os12g18770	LOC_Os06g17880	0.528922	0.407076	0.386312	0.360134	0.561919	1.00251	0.45558
LOC_Os12g18770	LOC_Os08g21330	0.54272	0.525959	0.575246	0.609264	0.37926	0.620853	0.545738
LOC_Os12g18770	LOC_Os12g37740	0.999854	0.401664	1.09645	1.08611	1.22746	1.10491	1.08253
LOC_Os12g21930	LOC_Os11g34450	-0.417649	-0.424142	-0.475619	-0.320278	-0.26178	-0.443409	-0.580664
LOC_Os12g21930	LOC_Os12g30000	0.593057	0.411508	0.616589	0.679182	0.854559	0.326718	0.669785
LOC_Os12g25690	LOC_Os01g04720	0.48245	0.452047	0.454802	0.51529	0.532887	0.412882	0.526793
LOC_Os12g25690	LOC_Os01g07560	0.643836	0.571001	0.638748	0.446571	0.689702	0.711406	0.805588
LOC_Os12g25690	LOC_Os01g09200	0.452854	NA	0.268795	0.627668	0.453643	0.463982	0.45018
LOC_Os12g25690	LOC_Os01g09800	-0.448412	-0.494147	-0.482989	-0.389304	-0.37869	-0.322194	-0.623149
LOC_Os12g25690	LOC_Os01g15830	0.778427	0.982458	0.655082	0.604237	0.767269	0.811607	0.849906
LOC_Os12g25690	LOC_Os01g17190	0.424588	NA	0.370415	0.482234	0.418783	0.474467	0.377043
LOC_Os12g25690	LOC_Os01g25540	0.295045	0.263934	0.269013	0.353843	0.265815	0.285481	0.332184
LOC_Os12g25690	LOC_Os01g32120	0.40076	0.476716	0.383422	0.335516	0.313155	0.448661	0.447091
LOC_Os12g25690	LOC_Os01g36390	0.482202	0.431724	0.57048	0.383646	0.565342	0.333754	0.608265
LOC_Os12g25690	LOC_Os01g40700	0.529678	0.644305	0.370096	0.505626	0.59305	0.589004	0.475986
LOC_Os12g25690	LOC_Os01g42030	0.507175	0.466345	0.422353	0.567403	0.408475	0.530742	0.64773
LOC_Os12g25690	LOC_Os01g44130	0.604146	0.667177	0.445522	0.70564	0.632726	0.541547	0.632263
LOC_Os12g25690	LOC_Os01g47080	0.338117	0.362131	0.202891	0.245517	0.568079	0.408554	0.241528
LOC_Os12g25690	LOC_Os01g49240	0.651574	0.871466	0.523787	0.444967	0.69267	0.642926	0.733626
LOC_Os12g25690	LOC_Os01g50200	0.536008	0.647493	0.43488	0.532017	0.43056	0.5248	0.646297
LOC_Os12g25690	LOC_Os01g50820	0.759484	0.809344	0.949243	0.708749	0.74697	0.734999	0.607597
LOC_Os12g25690	LOC_Os01g52450	0.297963	0.393818	0.15174	0.394055	0.171256	0.238504	0.438406
LOC_Os12g25690	LOC_Os01g62420	0.932448	0.79809	0.931736	1.19316	0.824871	0.813752	1.03308
LOC_Os12g25690	LOC_Os01g67100	0.516382	0.497669	0.599665	0.469988	0.666072	0.259619	0.605282
LOC_Os12g25690	LOC_Os01g67220	0.872571	0.868351	0.82851	0.702817	0.852201	1.03361	0.949934
LOC_Os12g25690	LOC_Os01g67870	0.752501	0.753622	0.690026	0.835208	0.836263	0.65187	0.748018
LOC_Os12g25690	LOC_Os01g68589	0.940924	0.848551	0.764031	1.03025	0.867351	1.13974	0.995619
LOC_Os12g25690	LOC_Os01g72370	0.825341	0.6672	1.03065	0.589329	0.825776	0.804353	1.03474
LOC_Os12g25690	LOC_Os01g73630	0.565836	0.536025	0.451111	0.624217	0.522056	0.666286	0.595319
LOC_Os12g25690	LOC_Os02g01450	0.430202	0.490826	0.489157	0.318676	0.361768	0.396413	0.524374
LOC_Os12g25690	LOC_Os02g03060	0.690705	0.828489	0.746851	0.468273	0.773232	0.732593	0.594791
LOC_Os12g25690	LOC_Os02g09740	0.517973	0.545248	0.506726	0.515329	0.54913	0.475284	0.51612
LOC_Os12g25690	LOC_Os02g10070	0.320161	0.43366	0.334059	0.304417	0.252397	0.302167	0.294264
LOC_Os12g25690	LOC_Os02g10490	0.800683	0.718053	0.839035	0.94527	0.758887	0.700176	0.842675
LOC_Os12g25690	LOC_Os02g13520	0.595059	0.501713	0.519399	0.547791	0.602127	0.559054	0.840273
LOC_Os12g25690	LOC_Os02g20850	0.776712	0.723814	0.74535	0.825404	0.730963	0.839159	0.795584
LOC_Os12g25690	LOC_Os02g34430	0.659972	0.847623	0.576571	0.710487	0.608621	0.598832	0.617699
LOC_Os12g25690	LOC_Os02g37420	0.386282	0.41373	0.23485	0.370238	0.337025	0.479567	0.482281
LOC_Os12g25690	LOC_Os02g38920	0.78198	0.757426	0.857835	0.764315	0.760212	0.709533	0.842558
LOC_Os12g25690	LOC_Os02g40784	-0.206555	-0.237924	-0.107716	-0.218621	-0.222295	-0.208155	-0.244621
LOC_Os12g25690	LOC_Os02g40830	0.608494	0.705356	0.540779	0.515369	0.570789	0.619855	0.698815
LOC_Os12g25690	LOC_Os02g41890	0.445279	0.397382	0.386615	0.423043	0.530931	0.478321	0.455382
LOC_Os12g25690	LOC_Os02g43410	0.94465	0.790992	0.940345	1.01238	0.840866	1.00315	1.08017
LOC_Os12g25690	LOC_Os02g43660	0.724355	0.897502	0.540127	0.624555	0.736193	0.771451	0.776302
LOC_Os12g25690	LOC_Os02g45380	0.580822	0.475518	0.605885	0.845669	0.614913	0.490609	0.452336
LOC_Os12g25690	LOC_Os02g47220	0.569891	0.583536	0.465958	0.440491	0.631869	0.54038	0.757113
LOC_Os12g25690	LOC_Os02g47760	0.309514	0.279497	0.353607	0.352032	0.391616	0.193548	0.286784
LOC_Os12g25690	LOC_Os02g48360	0.837808	0.908712	0.894218	0.715841	0.892398	0.656028	0.95965
LOC_Os12g25690	LOC_Os02g50480	0.512487	0.647302	0.477121	0.571795	0.382992	0.520477	0.475233
LOC_Os12g25690	LOC_Os02g53160	0.502254	NA	0.458832	0.397821	0.525392	0.659936	0.469289
LOC_Os12g25690	LOC_Os02g55410	0.305668	0.353755	0.399515	0.209222	0.401937	0.239872	0.229705
LOC_Os12g25690	LOC_Os02g55910	0.336654	0.406049	0.368824	0.611644	0.202835	0.315752	0.114819
LOC_Os12g25690	LOC_Os02g56130	0.406562	0.427386	0.435182	0.288347	0.472781	0.427344	0.388334
LOC_Os12g25690	LOC_Os02g56510	0.742258	0.682511	0.65274	0.777145	0.636314	0.868651	0.836187
LOC_Os12g25690	LOC_Os02g58220	0.577032	0.61396	0.646833	0.301504	0.697273	0.471359	0.731262
LOC_Os12g25690	LOC_Os02g58350	0.777052	0.689029	0.526608	0.72739	0.762909	1.00272	0.953653
LOC_Os12g25690	LOC_Os02g58510	0.584874	0.617989	0.478372	0.526407	0.660201	0.629512	0.59676
LOC_Os12g25690	LOC_Os03g03570	0.796904	0.815155	0.691111	0.69855	0.767394	0.920279	0.888936
LOC_Os12g25690	LOC_Os03g04310	0.513859	0.635056	0.431048	0.650567	0.337529	0.36844	0.660513
LOC_Os12g25690	LOC_Os03g11330	0.743726	0.876725	0.66432	0.821465	0.780904	0.543848	0.775093
LOC_Os12g25690	LOC_Os03g11540	0.344097	0.432716	0.353363	0.288636	0.365374	0.259076	0.365415
LOC_Os12g25690	LOC_Os03g15750	0.588876	0.719547	0.661494	0.469558	0.595458	0.536465	0.550736
LOC_Os12g25690	LOC_Os03g16890	0.723333	0.782122	0.701518	0.589536	0.717965	0.701635	0.84722
LOC_Os12g25690	LOC_Os03g17350	0.362405	0.358436	0.466328	0.898722	0.247168	0.0898292	0.113949
LOC_Os12g25690	LOC_Os03g21510	0.308005	0.240159	0.262875	0.284226	0.414418	0.339685	0.306666
LOC_Os12g25690	LOC_Os03g21950	0.605556	0.565851	0.628373	0.549699	0.581758	0.674819	0.632837
LOC_Os12g25690	LOC_Os03g22810	0.514131	0.388824	0.557992	0.579226	0.524432	0.538747	0.495562
LOC_Os12g25690	LOC_Os03g24220	0.716409	0.64993	0.603276	0.581028	0.77777	0.79883	0.887621
LOC_Os12g25690	LOC_Os03g25050	0.691781	0.70584	0.684971	0.570221	0.752021	0.654081	0.783552
LOC_Os12g25690	LOC_Os03g25330	0.512002	0.75115	0.318629	0.32118	0.582012	0.430836	0.668205
LOC_Os12g25690	LOC_Os03g30000	0.635493	0.687611	0.463518	0.686279	0.650519	0.802398	0.52263
LOC_Os12g25690	LOC_Os03g36560	0.654457	0.701545	0.494608	0.493258	0.657294	0.847639	0.732398
LOC_Os12g25690	LOC_Os03g36930	0.334567	0.242506	0.369612	0.189461	0.321825	0.325476	0.558524
LOC_Os12g25690	LOC_Os03g43410	0.696344	0.599102	0.690444	0.811013	0.698189	0.672675	0.70664
LOC_Os12g25690	LOC_Os03g46910	0.675142	0.822227	0.572202	0.771634	0.653917	0.470113	0.760761
LOC_Os12g25690	LOC_Os03g50030	0.728417	0.801642	0.67773	0.739316	0.773281	0.554927	0.823606
LOC_Os12g25690	LOC_Os03g51250	0.538242	0.562696	0.518574	0.348743	0.666347	0.518602	0.614492
LOC_Os12g25690	LOC_Os03g53150	0.761039	0.650787	0.842809	0.778461	0.696484	0.644331	0.953364
LOC_Os12g25690	LOC_Os03g53660	0.711213	0.757577	0.67274	0.676216	0.627217	0.783791	0.749737
LOC_Os12g25690	LOC_Os03g59650	0.363369	0.386534	0.367788	0.312294	0.454457	0.250716	0.408426
LOC_Os12g25690	LOC_Os03g61010	0.393293	0.437679	0.355879	0.368893	0.407421	0.291932	0.497955
LOC_Os12g25690	LOC_Os03g61670	0.485347	0.4916	0.454906	0.619245	0.420322	0.409183	0.516825
LOC_Os12g25690	LOC_Os03g62090	0.606459	0.55103	0.594594	0.587772	0.696197	0.525962	0.6832
LOC_Os12g25690	LOC_Os03g63240	0.689558	0.583631	0.666209	0.362361	0.665458	0.923344	0.936344
LOC_Os12g25690	LOC_Os03g63930	0.751361	0.906717	0.73319	0.596309	0.834083	0.652316	0.78555
LOC_Os12g25690	LOC_Os04g28990	0.791475	0.696385	0.755547	0.880378	0.775936	0.783979	0.856624
LOC_Os12g25690	LOC_Os04g29960	0.485478	0.439156	0.635763	0.355097	0.503059	0.499279	0.480512
LOC_Os12g25690	LOC_Os04g33740	0.796327	0.661759	0.778603	0.534296	0.861657	0.967088	0.974556
LOC_Os12g25690	LOC_Os04g35420	0.20933	0.273235	0.266095	0.153104	0.246709	0.139292	0.177546
LOC_Os12g25690	LOC_Os04g38910	0.540826	0.422815	0.545208	0.643002	0.393392	0.60752	0.633018
LOC_Os12g25690	LOC_Os04g39020	0.423752	0.362338	0.487428	0.297159	0.359731	0.524807	0.511048
LOC_Os12g25690	LOC_Os04g39430	0.413276	0.384587	0.454085	0.330092	0.551862	0.425434	0.333599
LOC_Os12g25690	LOC_Os04g50700	0.577323	0.607606	0.619693	0.614613	0.630165	0.530325	0.461537
LOC_Os12g25690	LOC_Os04g56180	0.41641	0.399148	0.315518	0.373938	0.454618	0.392801	0.562437
LOC_Os12g25690	LOC_Os05g03174	0.579175	0.628963	0.465399	0.553995	0.518289	0.831859	0.476543
LOC_Os12g25690	LOC_Os05g04220	0.506083	NA	0.499177	0.54336	0.490507	0.407448	0.589923
LOC_Os12g25690	LOC_Os05g06440	0.651233	0.855221	0.56573	0.446333	0.554874	0.722442	0.7628
LOC_Os12g25690	LOC_Os05g06750	0.378662	0.453751	0.388384	0.227438	0.358022	0.375494	0.468881
LOC_Os12g25690	LOC_Os05g06780	0.838883	0.87267	0.774349	0.471626	0.836754	1.01463	1.06327
LOC_Os12g25690	LOC_Os05g06840	0.535175	0.56593	0.56076	0.482133	0.576279	0.47632	0.54963
LOC_Os12g25690	LOC_Os05g11730	0.551617	0.688866	0.46351	0.450647	0.511284	0.578143	0.617253
LOC_Os12g25690	LOC_Os05g11980	0.407718	0.399096	0.483983	0.276049	0.4893	0.296435	0.501442
LOC_Os12g25690	LOC_Os05g15630	0.321229	0.459684	0.357684	0.41316	0.257128	0.191923	0.247797
LOC_Os12g25690	LOC_Os05g32440	0.307493	0.272225	0.339725	0.29493	0.358398	0.30065	0.279031
LOC_Os12g25690	LOC_Os05g34540	0.461995	0.497127	0.405305	0.57661	0.465603	0.249601	0.577726
LOC_Os12g25690	LOC_Os05g39080	0.470842	0.469008	0.445833	0.466436	0.581717	0.376326	0.485735
LOC_Os12g25690	LOC_Os05g39850	0.321906	0.324751	0.355006	0.27892	0.364383	0.230832	0.377546
LOC_Os12g25690	LOC_Os05g41990	0.924376	0.990913	0.779146	0.725711	0.947924	1.07366	1.0289
LOC_Os12g25690	LOC_Os05g43610	0.389306	0.450349	0.458797	0.458313	0.390876	0.2832	0.2943
LOC_Os12g25690	LOC_Os05g44070	0.286163	0.325778	0.219269	0.251078	0.34626	0.26209	0.312502
LOC_Os12g25690	LOC_Os05g48390	0.508103	0.444942	0.487686	0.434385	0.48278	0.61788	0.580943
LOC_Os12g25690	LOC_Os05g50120	0.754243	0.679856	0.741609	0.754006	0.738993	0.826559	0.784435
LOC_Os12g25690	LOC_Os05g50750	0.686615	0.674544	0.633534	0.373875	0.56007	1.0124	0.865266
LOC_Os12g25690	LOC_Os05g50910	0.538047	0.539596	0.45918	0.559427	0.515175	0.646261	0.508641
LOC_Os12g25690	LOC_Os06g02770	0.384773	0.266585	0.42304	0.49094	0.297379	0.376127	0.454568
LOC_Os12g25690	LOC_Os06g03710	0.634842	0.633095	0.74177	0.389524	0.758393	0.409872	0.876399
LOC_Os12g25690	LOC_Os06g09630	0.655774	0.706933	0.730032	0.530367	0.733038	0.536491	0.697784
LOC_Os12g25690	LOC_Os06g09660	0.5896	0.465765	0.750805	0.665071	0.626213	0.409292	0.620453
LOC_Os12g25690	LOC_Os06g11800	0.600287	0.556436	0.658768	0.450279	0.660894	0.567432	0.707916
LOC_Os12g25690	LOC_Os06g13810	0.791516	0.578357	0.661668	1.12714	0.72101	0.609359	1.05156
LOC_Os12g25690	LOC_Os06g33710	-0.302753	-0.255343	-0.374326	-0.359138	-0.347405	-0.197417	-0.28289
LOC_Os12g25690	LOC_Os06g36990	0.421405	0.498483	0.289602	0.380924	0.559678	0.370546	0.429198
LOC_Os12g25690	LOC_Os06g38970	0.695652	0.660493	0.589178	0.646423	0.867177	0.66524	0.745401
LOC_Os12g25690	LOC_Os06g40560	0.375672	0.372357	0.364457	0.387307	0.334602	0.409778	0.385533
LOC_Os12g25690	LOC_Os06g40790	0.520737	0.663621	0.526402	0.341354	0.599865	0.324112	0.669068
LOC_Os12g25690	LOC_Os06g45110	0.48859	0.350623	0.433114	0.44625	0.526682	0.535564	0.639309
LOC_Os12g25690	LOC_Os06g45500	0.654304	0.602654	0.628875	0.564676	0.569828	0.711435	0.848354
LOC_Os12g25690	LOC_Os06g48950	0.538918	0.515624	0.405638	0.711725	0.473238	0.699497	0.427786
LOC_Os12g25690	LOC_Os06g50420	0.632782	0.545938	0.801365	0.30373	0.761328	0.667082	0.717248
LOC_Os12g25690	LOC_Os06g50480	0.405938	0.479862	0.264287	0.216892	0.358604	0.587737	0.528245
LOC_Os12g25690	LOC_Os06g51050	-0.615763	-0.774574	-0.740427	-0.542952	-0.79122	-0.247249	-0.598157
LOC_Os12g25690	LOC_Os07g01370	0.49938	0.512097	0.337175	0.536718	0.463989	0.507743	0.638556
LOC_Os12g25690	LOC_Os07g14850	0.568426	0.382003	0.659939	0.992485	0.387684	0.489994	0.49845
LOC_Os12g25690	LOC_Os07g31300	0.575267	0.611483	0.559901	0.479736	0.570578	0.617522	0.61238
LOC_Os12g25690	LOC_Os07g33360	0.467685	0.478362	0.402403	0.53914	0.544211	0.393648	0.448348
LOC_Os12g25690	LOC_Os07g38970	0.542232	0.544001	0.448006	0.486597	0.411814	0.650965	0.712009
LOC_Os12g25690	LOC_Os07g43350	0.629999	0.944768	0.574092	0.475578	0.765297	0.257919	0.762337
LOC_Os12g25690	LOC_Os07g44690	0.239701	NA	0.24655	0.217749	0.236204	0.216069	0.281933
LOC_Os12g25690	LOC_Os07g44710	0.561197	0.53866	0.638709	0.319886	0.643139	0.558434	0.668355
LOC_Os12g25690	LOC_Os07g48100	0.510217	0.626797	0.592011	0.201365	0.642057	0.453882	0.545191
LOC_Os12g25690	LOC_Os08g01130	0.359475	0.437645	0.192799	0.331596	0.465393	0.405654	0.323765
LOC_Os12g25690	LOC_Os08g10070	0.438378	0.449596	0.472218	0.305288	0.465979	0.401315	0.535873
LOC_Os12g25690	LOC_Os08g15040	0.58914	0.548851	0.533427	0.632124	0.709543	0.490973	0.619924
LOC_Os12g25690	LOC_Os08g17410	0.603117	0.538057	0.523693	0.602484	0.615529	0.618776	0.720162
LOC_Os12g25690	LOC_Os08g29809	0.659172	0.615024	0.604261	0.782371	0.613189	0.66073	0.679455
LOC_Os12g25690	LOC_Os08g36040	0.804658	0.695958	0.735419	0.641017	0.830075	0.860588	1.06489
LOC_Os12g25690	LOC_Os08g37320	0.494935	0.517433	0.476077	0.41969	0.470454	0.506004	0.579954
LOC_Os12g25690	LOC_Os08g38170	0.573835	0.643601	0.545472	0.794122	0.547434	0.357398	0.554982
LOC_Os12g25690	LOC_Os08g42030	0.877454	0.933064	0.787396	0.730053	0.920305	0.880314	1.01359
LOC_Os12g25690	LOC_Os08g42350	-0.183074	-0.150467	-0.135244	-0.228093	-0.166132	-0.208771	-0.209735
LOC_Os12g25690	LOC_Os08g43050	0.469934	0.457608	0.322276	0.385968	0.47616	0.618061	0.559531
LOC_Os12g25690	LOC_Os09g07830	0.808402	0.822684	0.9762	0.594578	0.908876	0.61262	0.935454
LOC_Os12g25690	LOC_Os09g25290	0.821962	0.934155	0.840457	0.90632	0.754306	0.814334	0.682197
LOC_Os12g25690	LOC_Os09g29284	0.519917	0.637871	0.605654	0.63291	0.443785	0.380632	0.418648
LOC_Os12g25690	LOC_Os09g31390	0.586248	0.562327	0.628887	0.507604	0.656208	0.478702	0.683761
LOC_Os12g25690	LOC_Os09g33986	0.407018	0.375225	0.418724	0.444754	0.340763	0.415636	0.447004
LOC_Os12g25690	LOC_Os10g02500	0.623249	0.689231	0.396921	0.413035	0.660461	0.751775	0.82807
LOC_Os12g25690	LOC_Os10g04180	0.56884	0.531749	0.568642	0.558432	0.713816	0.539552	0.500847
LOC_Os12g25690	LOC_Os10g05690	0.282921	0.319353	0.288887	0.226865	0.374173	0.295195	0.193053
LOC_Os12g25690	LOC_Os10g26280	0.681374	0.650914	0.744536	0.756747	0.627678	0.577169	0.731203
LOC_Os12g25690	LOC_Os10g32550	0.557466	0.409238	0.514175	0.88741	0.380135	0.384415	0.769425
LOC_Os12g25690	LOC_Os10g35580	0.407925	0.409504	0.468025	0.397522	0.467143	0.310823	0.394536
LOC_Os12g25690	LOC_Os10g39170	0.429528	0.465676	0.333152	0.412219	0.414942	0.476608	0.474572
LOC_Os12g25690	LOC_Os10g41310	0.19456	NA	0.160587	0.167573	0.241294	0.108985	0.29436
LOC_Os12g25690	LOC_Os10g42840	0.522382	0.490845	0.440075	0.393753	0.605473	0.512964	0.691184
LOC_Os12g25690	LOC_Os11g02830	0.714151	0.735834	0.677413	0.690238	0.795021	0.586493	0.799909
LOC_Os12g25690	LOC_Os11g03160	0.505673	0.329083	0.409889	0.606817	0.645501	0.446837	0.595911
LOC_Os12g25690	LOC_Os11g03430	0.450094	0.519535	0.541957	0.389495	0.559552	0.307496	0.382527
LOC_Os12g25690	LOC_Os11g07912	0.579356	0.584339	0.463842	0.396101	0.596016	0.733563	0.702272
LOC_Os12g25690	LOC_Os11g34140	0.345829	0.301542	0.428277	0.298864	0.532213	0.235588	0.278489
LOC_Os12g25690	LOC_Os11g34920	0.361167	0.246242	0.430324	0.237399	0.447865	0.363269	0.4419
LOC_Os12g25690	LOC_Os11g36150	0.586955	0.68756	0.670691	0.449022	0.519	0.613369	0.582085
LOC_Os12g25690	LOC_Os11g37740	0.442926	0.482134	0.280125	0.53742	0.503231	0.262356	0.592291
LOC_Os12g25690	LOC_Os11g47330	0.790106	0.743801	0.746138	0.77072	0.823848	0.761563	0.894567
LOC_Os12g25690	LOC_Os12g01480	0.704701	0.807162	0.501791	0.526519	0.816062	0.807345	0.769326
LOC_Os12g25690	LOC_Os12g03130	0.502182	0.544624	0.569765	0.389982	0.582975	0.32971	0.596034
LOC_Os12g25690	LOC_Os12g10670	0.315246	NA	0.395707	0.408682	0.340017	0.190154	0.241672
LOC_Os12g25690	LOC_Os12g17090	0.422285	0.388147	0.34588	0.443364	0.356806	0.565181	0.434331
LOC_Os12g25690	LOC_Os12g25630	0.454134	0.346269	0.529948	0.589384	0.450134	0.272826	0.536243
LOC_Os12g25690	LOC_Os12g28770	0.560455	NA	0.45285	0.76206	0.414057	0.508044	0.665263
LOC_Os12g25690	LOC_Os12g36690	0.73143	0.69026	0.718098	0.570063	0.783171	0.76921	0.857776
LOC_Os12g25690	LOC_Os12g37400	0.315435	0.270225	0.428371	0.237147	0.455141	0.275343	0.22638
LOC_Os12g25690	LOC_Os12g38120	0.370816	0.347816	0.380627	0.312757	0.435468	0.388693	0.359533
LOC_Os12g25690	LOC_Os12g40900	0.82298	0.965987	0.793473	0.614839	0.804661	0.990036	0.768885
LOC_Os12g29580	LOC_Os05g03440	0.73273	0.701669	0.619807	0.696068	0.893617	0.870775	0.614446
LOC_Os12g29580	LOC_Os06g19590	0.696815	0.500368	0.912404	0.672953	1.09604	0.47127	0.527853
LOC_Os12g29650	LOC_Os08g29200	0.397473	0.2924	0.397323	0.345378	0.460897	0.377317	0.511521
LOC_Os12g29950	LOC_Os01g02560	0.567619	0.377394	0.328155	0.727556	0.458296	1.15769	0.356623
LOC_Os12g29950	LOC_Os01g05870	0.603631	0.490415	0.324637	0.706615	0.797321	1.0571	0.245696
LOC_Os12g29950	LOC_Os01g53420	0.555822	0.446551	0.664806	0.510647	0.603286	0.542349	0.567291
LOC_Os12g29950	LOC_Os01g56350	-0.231114	NA	-0.245913	-0.300601	-0.217995	-0.242405	-0.148655
LOC_Os12g29950	LOC_Os01g62570	0.409564	0.346759	0.487186	0.532886	0.374489	0.122939	0.593125
LOC_Os12g29950	LOC_Os01g70050	0.646522	0.656019	0.767554	0.599694	0.639604	0.303857	0.912407
LOC_Os12g29950	LOC_Os02g08500	0.345724	0.357278	0.331719	0.383018	0.346246	0.197407	0.458677
LOC_Os12g29950	LOC_Os02g10780	0.519458	0.337354	0.569308	0.537522	0.422911	0.564444	0.685207
LOC_Os12g29950	LOC_Os02g13430	0.681551	0.406	0.685164	0.80249	0.540486	1.0257	0.629465
LOC_Os12g29950	LOC_Os02g29380	-0.299279	-0.148664	-0.36288	-0.438073	-0.272677	-0.30281	-0.270573
LOC_Os12g29950	LOC_Os03g04060	0.639783	0.402661	0.579914	0.767991	0.698217	0.866151	0.523766
LOC_Os12g29950	LOC_Os03g16610	-0.402397	NA	-0.41568	-0.64598	-0.348852	-0.39856	-0.202914
LOC_Os12g29950	LOC_Os03g38800	0.411306	0.534395	0.315225	0.394538	0.336397	0.216545	0.670734
LOC_Os12g29950	LOC_Os03g55090	-0.430017	NA	-0.336219	-0.602107	-0.472843	-0.347275	-0.39164
LOC_Os12g29950	LOC_Os03g59390	0.290276	NA	0.251011	0.250441	0.309254	0.284134	0.35654
LOC_Os12g29950	LOC_Os03g59770	0.378055	0.634894	0.25695	0.506511	0.16569	0.178629	0.525655
LOC_Os12g29950	LOC_Os03g63700	0.70455	0.82128	0.714921	0.745246	0.697197	0.575432	0.673227
LOC_Os12g29950	LOC_Os04g22120	0.673084	0.476587	0.694092	0.627255	0.765804	0.850524	0.624244
LOC_Os12g29950	LOC_Os04g30490	0.493753	0.349957	0.509547	0.795891	0.436629	0.555065	0.31543
LOC_Os12g29950	LOC_Os04g33360	0.556577	NA	0.540659	0.805348	0.487907	0.682633	0.266339
LOC_Os12g29950	LOC_Os04g38480	0.715636	0.611316	0.64067	0.92393	0.576383	0.817353	0.724165
LOC_Os12g29950	LOC_Os04g40600	0.516632	0.402124	0.321237	0.65042	0.533556	0.77005	0.422402
LOC_Os12g29950	LOC_Os04g49194	0.625775	0.718781	0.565231	0.841868	0.565384	0.289483	0.773905
LOC_Os12g29950	LOC_Os04g53860	0.42322	0.375756	0.523436	0.578978	0.391787	0.357042	0.312319
LOC_Os12g29950	LOC_Os05g40170	0.438982	0.169866	0.381489	0.69375	0.439548	0.606381	0.342857
LOC_Os12g29950	LOC_Os06g03830	0.80416	0.397104	0.747321	0.972883	0.853696	1.2845	0.569459
LOC_Os12g29950	LOC_Os06g12120	0.442088	0.319883	0.412678	0.490857	0.383076	0.718149	0.327887
LOC_Os12g29950	LOC_Os06g18000	0.718459	0.490935	0.552417	0.903022	0.603967	1.21712	0.543293
LOC_Os12g29950	LOC_Os07g03200	0.759223	0.526568	0.639465	0.819923	0.865811	1.04937	0.654202
LOC_Os12g29950	LOC_Os07g03870	0.682773	0.410171	0.566118	0.862346	0.867833	0.897702	0.492468
LOC_Os12g29950	LOC_Os07g38810	0.679988	0.520044	0.565252	0.774902	0.488432	1.07556	0.655738
LOC_Os12g29950	LOC_Os07g43800	0.433709	0.602825	0.428225	0.434045	0.287123	0.209081	0.640954
LOC_Os12g29950	LOC_Os07g47100	-0.237189	-0.200139	-0.182218	-0.427091	-0.153981	-0.312612	-0.147095
LOC_Os12g29950	LOC_Os08g04620	0.595377	0.823145	0.554169	0.516695	0.591414	0.625403	0.461436
LOC_Os12g29950	LOC_Os08g39840	0.779554	0.554436	0.816767	1.02609	0.966113	0.910016	0.403904
LOC_Os12g29950	LOC_Os08g41470	0.700457	0.717273	0.676205	0.978096	0.652018	0.592374	0.586774
LOC_Os12g29950	LOC_Os09g09510	0.556916	NA	0.432343	0.715981	0.408141	0.824336	0.40378
LOC_Os12g29950	LOC_Os09g15330	0.418861	0.55091	0.267062	0.564217	0.362211	0.201026	0.567738
LOC_Os12g29950	LOC_Os09g23690	0.440796	0.551943	0.4087	0.58526	0.359589	0.362118	0.377163
LOC_Os12g29950	LOC_Os09g34214	0.757033	0.461639	0.699253	0.911683	0.839698	1.01226	0.617666
LOC_Os12g29950	LOC_Os10g10130	0.586379	NA	0.479231	0.511608	0.669685	0.723894	0.547479
LOC_Os12g29950	LOC_Os10g37880	0.437744	NA	0.342851	0.416624	0.339893	0.857174	0.23218
LOC_Os12g29950	LOC_Os10g39680	0.582129	0.391387	0.377268	0.848158	0.63833	0.807568	0.430065
LOC_Os12g29950	LOC_Os11g07230	0.663991	0.449956	0.583015	0.786729	0.552532	1.07206	0.539654
LOC_Os12g29950	LOC_Os11g40970	0.510498	NA	0.197362	0.828681	0.558649	0.601974	0.365826
LOC_Os12g29950	LOC_Os11g47680	0.50027	0.545608	0.42794	0.787521	0.584287	0.358717	0.29755
LOC_Os12g29950	LOC_Os12g10740	0.358506	0.376702	0.46133	0.331152	0.249392	0.337536	0.394922
LOC_Os12g29950	LOC_Os12g36830	0.448686	0.350071	0.574397	0.476625	0.501618	0.337438	0.451965
LOC_Os12g32210	LOC_Os01g26210	0.668739	0.64607	0.564407	0.514322	0.748992	0.847604	0.691039
LOC_Os12g32210	LOC_Os01g43844	0.458717	0.37043	0.413126	0.579778	0.334	0.553864	0.501104
LOC_Os12g32210	LOC_Os01g55450	0.614923	0.786755	0.524157	0.508536	0.545977	0.523473	0.800637
LOC_Os12g32210	LOC_Os01g66020	0.630398	0.827581	0.856282	0.777393	0.272447	0.448127	0.600558
LOC_Os12g32210	LOC_Os02g14090	0.293207	0.191112	0.371113	-0.0469038	0.282219	0.590337	0.371362
LOC_Os12g32210	LOC_Os02g47510	0.479053	0.805407	0.253068	0.390963	0.403425	0.604608	0.416849
LOC_Os12g32210	LOC_Os02g57290	0.567729	0.613012	0.559673	0.603182	0.395944	0.656126	0.578436
LOC_Os12g32210	LOC_Os03g10780	0.731534	0.588129	0.73595	0.745336	0.799784	0.706154	0.81385
LOC_Os12g32210	LOC_Os03g12260	0.42247	NA	0.222543	0.566146	0.270767	0.563981	0.488911
LOC_Os12g32210	LOC_Os03g12470	0.563929	0.460034	0.567709	0.669115	0.396345	0.445936	0.844438
LOC_Os12g32210	LOC_Os03g37570	0.308849	0.178138	0.258753	0.310163	0.306544	0.354022	0.445475
LOC_Os12g32210	LOC_Os03g55010	0.656069	0.388392	1.17723	0.501427	0.630923	0.471333	0.76711
LOC_Os12g32210	LOC_Os03g56160	0.59678	0.493469	0.318132	0.712235	0.701781	0.76647	0.588595
LOC_Os12g32210	LOC_Os03g63290	0.371879	0.310794	0.388969	0.487595	0.429269	0.293665	0.320979
LOC_Os12g32210	LOC_Os04g21950	0.671931	1.09663	0.517492	0.519961	0.233177	0.651156	1.01317
LOC_Os12g32210	LOC_Os04g30010	0.409055	0.388173	0.419968	0.296029	0.563682	0.334215	0.452263
LOC_Os12g32210	LOC_Os04g59210	0.603374	0.709015	0.501662	0.578402	0.377598	0.735946	0.717619
LOC_Os12g32210	LOC_Os05g40700	0.478397	0.408876	0.398568	0.449428	0.451186	0.655242	0.507083
LOC_Os12g32210	LOC_Os06g41090	0.311592	NA	0.338862	0.341645	0.336569	0.235724	0.305159
LOC_Os12g32210	LOC_Os07g07646	0.369093	0.38188	0.282216	0.427241	0.337998	0.260314	0.524911
LOC_Os12g32210	LOC_Os08g39660	0.644048	0.652063	0.716543	0.63609	0.584744	0.627741	0.647105
LOC_Os12g32210	LOC_Os08g41720	0.72472	0.780817	0.501075	0.713542	0.682271	0.875238	0.795375
LOC_Os12g32210	LOC_Os09g01290	0.444405	0.424878	0.402295	0.447639	0.51777	0.336342	0.537507
LOC_Os12g32210	LOC_Os09g30120	0.648426	0.722087	0.773888	0.836732	0.663927	0.422433	0.471489
LOC_Os12g32210	LOC_Os09g32280	0.525682	NA	0.51451	0.534465	0.74607	0.235999	0.597366
LOC_Os12g32210	LOC_Os10g02490	0.771594	0.771467	0.754849	0.794066	0.711663	0.815135	0.782385
LOC_Os12g32210	LOC_Os10g18480	0.557912	0.925318	0.452904	0.531566	0.826962	0.209313	0.401407
LOC_Os12g32210	LOC_Os10g22510	0.349783	0.370568	0.292197	0.294535	0.325132	0.329971	0.486293
LOC_Os12g32210	LOC_Os11g11790	0.332097	NA	0.277211	0.362956	0.389945	0.350918	0.279457
LOC_Os12g32210	LOC_Os11g38160	0.577606	0.491127	0.61954	0.534199	0.691437	0.649348	0.479985
LOC_Os12g32390	LOC_Os01g02300	0.323105	0.321979	0.237811	0.44927	0.142329	0.409286	0.377958
LOC_Os12g32390	LOC_Os01g10850	0.316587	0.300828	0.354799	0.253939	0.335361	0.362046	0.29255
LOC_Os12g32390	LOC_Os01g16450	0.591509	0.533903	0.536404	0.477089	0.516229	0.87077	0.614659
LOC_Os12g32390	LOC_Os01g45550	0.315086	0.297924	0.268	0.305114	0.169228	0.525217	0.325035
LOC_Os12g32390	LOC_Os01g56330	0.505662	0.494797	0.433511	0.473613	0.393788	0.676479	0.561784
LOC_Os12g32390	LOC_Os01g62950	0.283689	0.333398	0.282137	0.348456	0.142501	0.37802	0.217624
LOC_Os12g32390	LOC_Os01g63690	0.450172	0.453892	0.31733	0.567537	0.170918	0.71326	0.478093
LOC_Os12g32390	LOC_Os02g38140	0.59378	0.475299	0.665306	0.496717	0.596759	0.731189	0.597408
LOC_Os12g32390	LOC_Os02g44230	0.548984	0.538234	0.576855	0.513178	0.397761	0.770014	0.497861
LOC_Os12g32390	LOC_Os02g48200	0.324097	0.190648	0.263078	0.428281	0.290092	0.488971	0.283512
LOC_Os12g32390	LOC_Os02g54160	0.192905	0.203346	0.119657	0.393242	0.153635	0.147431	0.140118
LOC_Os12g32390	LOC_Os03g17700	0.471346	0.525104	0.426443	0.56191	0.276244	0.547377	0.490998
LOC_Os12g32390	LOC_Os03g20090	0.444642	0.415178	0.345889	0.382349	0.256192	0.697733	0.570511
LOC_Os12g32390	LOC_Os03g21380	0.394737	0.404297	0.286759	0.624124	0.257289	0.461572	0.334381
LOC_Os12g32390	LOC_Os04g34270	0.621938	0.549083	0.593828	0.568303	0.499094	0.935954	0.585368
LOC_Os12g32390	LOC_Os04g43680	0.491042	0.422956	0.421592	0.435303	0.343736	0.699121	0.623542
LOC_Os12g32390	LOC_Os04g46980	0.488829	0.488368	0.431083	0.368691	0.353733	0.679823	0.611274
LOC_Os12g32390	LOC_Os05g43820	0.17741	0.184908	0.218065	0.162046	0.127345	0.159303	0.212791
LOC_Os12g32390	LOC_Os06g17020	0.471606	0.364197	0.399331	0.678933	0.338559	0.598873	0.449743
LOC_Os12g32390	LOC_Os06g39750	0.329469	0.286008	0.258301	0.356131	0.305163	0.379585	0.391626
LOC_Os12g32390	LOC_Os06g46410	0.228804	0.167019	0.248915	0.210429	0.198191	0.246772	0.301497
LOC_Os12g32390	LOC_Os06g48030	0.597404	0.618416	0.646718	0.640882	0.391906	0.678625	0.607877
LOC_Os12g32390	LOC_Os06g49810	0.129774	0.0829909	0.104633	0.119839	0.086131	0.196735	0.188316
LOC_Os12g32390	LOC_Os07g04810	0.29024	0.303312	0.212484	0.418683	0.209824	0.353957	0.243178
LOC_Os12g32390	LOC_Os07g48710	0.433339	0.547939	0.305237	0.532164	0.245481	0.661778	0.307433
LOC_Os12g32390	LOC_Os08g06380	0.366379	0.334547	0.320174	0.29268	0.305466	0.614605	0.330802
LOC_Os12g32390	LOC_Os08g35110	0.545436	0.536266	0.538394	0.552875	0.391101	0.778212	0.475771
LOC_Os12g32390	LOC_Os09g26999	0.320417	0.308005	0.401491	0.205591	0.315659	0.372708	0.31905
LOC_Os12g32390	LOC_Os09g30280	0.168383	0.15049	0.159475	0.136559	0.113382	0.230361	0.220031
LOC_Os12g32390	LOC_Os09g30490	0.417027	0.486556	0.236374	0.566256	0.243396	0.603946	0.365632
LOC_Os12g32390	LOC_Os10g28240	0.761101	0.678982	0.768171	0.687538	0.59609	1.04807	0.787753
LOC_Os12g32390	LOC_Os12g39310	0.614316	0.573585	0.495278	0.775426	0.487377	0.80977	0.54446
LOC_Os02g47620	LOC_Os01g01160	1.24284	1.2068	1.28527	1.23886	1.36684	1.18133	1.17797
LOC_Os02g47620	LOC_Os01g10680	0.866656	1.03742	0.944386	1.10405	1.01021	0.430273	0.673599
LOC_Os02g47620	LOC_Os01g63210	1.03889	0.985179	1.08203	1.29185	1.03733	0.908979	0.927945
LOC_Os02g47620	LOC_Os01g66680	-0.577293	-0.697979	-0.550581	-0.640483	-0.626675	-0.532466	-0.415572
LOC_Os02g47620	LOC_Os01g72350	-0.368027	-0.262914	-0.338253	-0.492869	-0.387772	-0.389709	-0.336643
LOC_Os02g47620	LOC_Os02g36140	-0.499841	NA	-0.661984	-0.534866	-0.454296	-0.406806	-0.441254
LOC_Os02g47620	LOC_Os02g37690	0.313806	0.361039	0.246433	0.249605	0.401823	0.202188	0.421751
LOC_Os02g47620	LOC_Os02g44940	0.52678	0.482573	0.536504	0.58516	0.605404	0.470311	0.480729
LOC_Os02g47620	LOC_Os02g47980	0.551386	0.634978	0.384056	0.763515	0.563534	0.519805	0.44243
LOC_Os02g47620	LOC_Os03g11900	0.868574	1.07733	0.882301	0.896244	0.82225	0.493997	1.03932
LOC_Os02g47620	LOC_Os03g12840	1.06792	0.997678	1.08822	1.07892	1.17682	1.04729	1.01858
LOC_Os02g47620	LOC_Os03g19720	1.25535	1.17645	1.36834	1.35604	1.32535	1.13783	1.16811
LOC_Os02g47620	LOC_Os03g48270	1.02951	0.971579	1.10577	1.12933	1.02626	0.910674	1.03345
LOC_Os02g47620	LOC_Os03g55020	0.733046	0.663372	0.727877	0.873881	0.765333	0.613164	0.754651
LOC_Os02g47620	LOC_Os06g01210	0.433358	0.306272	0.412335	0.527115	0.41629	0.466239	0.471894
LOC_Os02g47620	LOC_Os06g29844	0.956631	0.680249	1.10257	1.24945	1.09038	0.696934	0.920202
LOC_Os02g47620	LOC_Os07g30620	0.829507	0.742018	0.680949	0.778851	0.984454	0.805404	0.985369
LOC_Os02g47620	LOC_Os08g35860	0.976785	0.954434	1.01165	0.931837	1.09141	0.933077	0.938302
LOC_Os02g47620	LOC_Os09g07660	0.588149	0.512702	0.340982	0.806576	0.663575	0.572819	0.632239
LOC_Os02g47620	LOC_Os09g12540	0.652239	0.52218	0.601407	0.66822	0.803351	0.646102	0.672175
LOC_Os02g47620	LOC_Os10g20350	0.82745	0.898511	0.773691	1.06056	0.703086	0.59807	0.930782
LOC_Os02g47620	LOC_Os10g36703	0.800835	0.953921	0.929766	1.04524	0.643583	0.519317	0.713182
LOC_Os02g47620	LOC_Os10g37500	0.925569	0.84994	0.877313	1.05917	0.990539	0.876592	0.899857
LOC_Os05g46360	LOC_Os02g47620	0.445303	0.393912	0.67096	0.511788	0.31779	0.427487	0.349882
LOC_Os05g46360	LOC_Os05g34450	0.580257	0.561601	0.733638	0.421885	0.633329	0.485844	0.645247
LOC_Os06g38650	LOC_Os11g11770	0.893733	0.892749	0.852689	0.984548	0.988974	0.771735	0.871705
LOC_Os11g25040	LOC_Os12g32210	0.523898	0.620902	0.513218	0.37795	0.523913	0.529469	0.577933
LOC_Os12g10810	LOC_Os12g32210	0.3394	0.347357	0.284312	0.402327	0.225108	0.338515	0.438778
LOC_Os12g12380	LOC_Os01g10680	-0.417122	NA	-0.401928	-0.37017	-0.53463	-0.36711	-0.411771
LOC_Os12g12380	LOC_Os01g63210	-0.385672	-0.378409	-0.372883	-0.315743	-0.411367	-0.473561	-0.362069
LOC_Os12g12380	LOC_Os02g02840	-0.1414	-0.129019	-0.133027	-0.140619	-0.127798	-0.142409	-0.175527
LOC_Os12g12380	LOC_Os02g26560	0.384372	0.439797	0.482854	0.37468	0.315316	0.414127	0.279459
LOC_Os12g12380	LOC_Os03g10220	0.57078	0.56674	0.584473	0.584966	0.593605	0.55885	0.536045
LOC_Os12g12380	LOC_Os03g25140	0.546074	0.761704	0.362799	0.67229	0.401807	0.445287	0.632558
LOC_Os12g12380	LOC_Os03g48270	-0.316993	NA	-0.317402	-0.197014	-0.312308	-0.369301	-0.388938
LOC_Os12g12380	LOC_Os04g46450	0.330865	0.428683	0.45079	0.137455	0.399107	0.317139	0.252017
LOC_Os12g12380	LOC_Os04g47240	0.536432	0.576752	0.512432	0.463617	0.489388	0.604251	0.57215
LOC_Os12g12380	LOC_Os06g33320	0.280968	0.267472	0.283574	0.239792	0.148751	0.327311	0.418906
LOC_Os12g12380	LOC_Os07g30620	-0.239696	NA	-0.236222	-0.173279	-0.241954	-0.267946	-0.279079
LOC_Os12g12380	LOC_Os07g32620	-0.301126	-0.214751	-0.289981	-0.384601	-0.346116	-0.333022	-0.238283
LOC_Os12g12380	LOC_Os09g07660	0.525061	0.267985	0.559067	0.550228	0.649705	0.553946	0.569438
LOC_Os12g12380	LOC_Os09g33950	-0.206277	-0.166827	-0.181689	-0.178987	-0.293848	-0.142849	-0.273463
LOC_Os12g12380	LOC_Os10g37500	-0.319495	-0.393084	-0.325631	-0.160805	-0.332862	-0.320675	-0.383911
LOC_Os12g12380	LOC_Os11g04480	0.441264	0.363413	0.411784	0.530308	0.516375	0.381067	0.444637
LOC_Os12g12380	LOC_Os11g04860	0.388132	0.41621	0.50934	0.286589	0.334627	0.336333	0.445693
LOC_Os12g12470	LOC_Os01g43280	0.866934	0.774847	1.08779	0.934946	0.926204	0.933743	0.544071
LOC_Os12g12470	LOC_Os01g45450	-0.287098	-0.226201	-0.381465	-0.33216	-0.314899	-0.254395	-0.213468
LOC_Os12g12470	LOC_Os02g04810	0.647116	0.706565	0.801562	0.501109	0.994153	0.535087	0.344219
LOC_Os12g12470	LOC_Os02g05450	-0.392846	-0.439094	-0.330765	-0.449823	-0.264308	-0.475008	-0.398078
LOC_Os12g12470	LOC_Os02g14160	0.500491	0.560082	0.385402	0.485296	0.304342	0.550595	0.717229
LOC_Os12g12470	LOC_Os02g37690	0.235214	NA	0.257412	0.211365	0.330209	0.233707	0.143379
LOC_Os12g12470	LOC_Os02g54280	-0.256379	-0.218383	-0.364145	-0.12373	-0.310115	-0.206493	-0.315407
LOC_Os12g12470	LOC_Os02g56370	-0.240352	-0.18197	-0.277751	-0.153773	-0.358995	-0.211615	-0.25801
LOC_Os12g12470	LOC_Os03g10040	0.45252	0.467363	0.552076	0.453293	0.674993	0.334601	0.232797
LOC_Os12g12470	LOC_Os03g38740	-0.244167	-0.229574	-0.225204	-0.156482	-0.344589	-0.196001	-0.31315
LOC_Os12g12470	LOC_Os04g30800	0.51781	0.567222	0.352002	0.418542	0.466996	0.620227	0.681874
LOC_Os12g12470	LOC_Os04g39100	0.404375	0.630839	0.413587	0.314907	0.556609	0.309264	0.201043
LOC_Os12g12470	LOC_Os04g42100	0.301337	0.307102	0.37707	0.239407	0.142463	0.302792	0.439191
LOC_Os12g12470	LOC_Os05g01480	0.419194	0.330405	0.380198	0.497388	0.411481	0.370827	0.524866
LOC_Os12g12470	LOC_Os05g04380	0.538203	0.492577	0.655768	0.53588	0.557649	0.530621	0.456725
LOC_Os12g12470	LOC_Os05g33380	0.356058	0.455058	0.191235	0.382791	0.180682	0.498873	0.427707
LOC_Os12g12470	LOC_Os05g51470	-0.277449	-0.250552	-0.215827	-0.277412	-0.278571	-0.330143	-0.31219
LOC_Os12g12470	LOC_Os06g01210	0.246658	NA	0.28025	0.254945	0.243528	0.205744	0.248825
LOC_Os12g12470	LOC_Os06g03500	-0.249341	-0.235248	-0.314884	-0.16098	-0.359965	-0.238634	-0.186333
LOC_Os12g12470	LOC_Os06g12210	0.915309	0.993561	0.964022	0.917484	0.714554	0.859473	1.04276
LOC_Os12g12470	LOC_Os06g20150	-0.243587	-0.230377	-0.240258	-0.188338	-0.276798	-0.268265	-0.257487
LOC_Os12g12470	LOC_Os06g46799	0.908188	0.931015	0.947239	0.938625	1.06619	0.892384	0.673674
LOC_Os12g12470	LOC_Os07g36630	0.574785	0.509527	0.663277	0.603405	0.647607	0.565612	0.459284
LOC_Os12g12470	LOC_Os08g14850	-0.276189	-0.261383	-0.295944	-0.258339	-0.254028	-0.303714	-0.283729
LOC_Os12g12470	LOC_Os11g43980	0.141672	0.138242	0.151302	0.165708	0.0589649	0.167967	0.167847
LOC_Os12g12470	LOC_Os12g37510	0.488403	0.526639	0.412112	0.484998	0.292418	0.491376	0.722877
LOC_Os12g12470	LOC_Os12g40890	0.341923	0.374975	0.422559	0.201278	0.432415	0.365964	0.254348
LOC_Os12g12470	LOC_Os12g42760	0.442501	0.494634	0.373184	0.434362	0.46219	0.423176	0.467462
LOC_Os12g17570	LOC_Os01g01160	-0.71388	-0.539779	-1.07705	-0.469762	-0.64619	-0.806065	-0.744432
LOC_Os12g17570	LOC_Os01g43280	-0.30752	-0.181453	-0.35952	-0.42357	-0.363871	-0.348997	-0.167709
LOC_Os12g17570	LOC_Os03g11900	-0.919513	-1.13979	-1.20952	-0.622904	-0.698857	-0.894882	-0.951123
LOC_Os12g17570	LOC_Os03g12840	-0.664314	-0.677883	-0.83615	-0.504249	-0.529259	-0.708161	-0.730184
LOC_Os12g17570	LOC_Os03g19720	-0.803787	-0.907327	-1.29445	-0.424959	-0.65564	-0.795882	-0.744466
LOC_Os12g17570	LOC_Os06g12210	-0.393471	-0.355941	-0.375173	-0.421905	-0.340911	-0.42284	-0.444058
LOC_Os12g17570	LOC_Os07g32620	0.609402	0.539552	0.659761	0.643111	0.587981	0.619362	0.606647
LOC_Os12g17570	LOC_Os07g36630	0.48033	NA	0.425985	0.500373	0.359076	0.57079	0.545428
LOC_Os12g17570	LOC_Os08g23810	-0.194449	-0.2144	-0.078444	-0.357354	-0.116809	-0.240805	-0.158883
LOC_Os12g17570	LOC_Os08g32600	-0.191828	-0.164857	-0.174791	-0.243858	-0.190058	-0.17991	-0.197494
LOC_Os12g17570	LOC_Os08g35860	-0.67744	-0.831539	-0.934086	-0.368502	-0.529356	-0.726008	-0.675151
LOC_Os12g17570	LOC_Os08g40170	-0.223026	-0.20722	-0.159202	-0.292953	-0.191108	-0.231307	-0.256364
LOC_Os12g17570	LOC_Os09g12540	-0.412314	-0.463844	-0.452644	-0.250035	-0.290354	-0.498699	-0.518306
LOC_Os12g17570	LOC_Os11g43980	0.664122	0.367437	0.744046	0.457369	0.663655	1.00145	0.750777
LOC_Os12g17570	LOC_Os12g37510	0.313707	0.238527	0.285935	0.478864	0.165119	0.344163	0.369634
LOC_Os12g18140	LOC_Os01g68120	0.435416	0.364532	0.353205	0.420671	0.368552	0.736615	0.368924
LOC_Os12g18140	LOC_Os02g02880	0.566136	0.531108	0.707594	0.508103	0.604209	0.504238	0.541562
LOC_Os12g18140	LOC_Os02g05450	0.163766	0.253253	0.335083	0.414337	0.047767	-0.105636	0.0377911
LOC_Os12g18140	LOC_Os02g07880	0.491694	0.309341	0.388134	0.554555	0.578208	0.59484	0.525086
LOC_Os12g18140	LOC_Os02g26560	0.467513	0.293929	0.442583	0.518768	0.592281	0.52387	0.433647
LOC_Os12g18140	LOC_Os03g04970	0.492354	0.277206	0.642278	0.563202	0.374642	0.593394	0.503401
LOC_Os12g18140	LOC_Os03g15570	0.662588	NA	0.638997	0.811457	0.902954	0.419884	0.539646
LOC_Os12g18140	LOC_Os03g60700	0.39597	NA	0.446316	0.384926	0.458744	0.533751	0.156111
LOC_Os12g18140	LOC_Os04g32950	0.439839	0.422611	0.335686	0.450623	0.573023	0.468364	0.388724
LOC_Os12g18140	LOC_Os04g43300	0.4062	0.257945	0.447372	0.387747	0.549805	0.506183	0.288149
LOC_Os12g18140	LOC_Os04g46450	0.404443	0.209908	0.32393	0.461923	0.598618	0.432318	0.399961
LOC_Os12g18140	LOC_Os05g46270	0.375976	0.198193	0.621676	0.328194	0.272907	0.577229	0.257656
LOC_Os12g18140	LOC_Os06g12390	0.681887	0.345419	0.663842	0.729098	0.958144	0.754012	0.640809
LOC_Os12g18140	LOC_Os06g35900	0.387128	0.249376	0.313334	0.386623	0.650747	0.367797	0.354894
LOC_Os12g18140	LOC_Os08g01680	0.6381	NA	0.669449	0.630996	0.623189	0.723448	0.54342
LOC_Os12g18140	LOC_Os08g40560	0.59997	0.491602	0.568061	0.700065	0.714288	0.522681	0.603125
LOC_Os12g18140	LOC_Os11g31620	0.594155	0.414766	0.744632	0.679009	0.678142	0.560797	0.487586
LOC_Os12g18140	LOC_Os12g22620	0.384896	NA	0.440221	0.362393	0.429493	0.50499	0.187381
LOC_Os12g18140	LOC_Os12g38930	0.487653	0.238631	0.247144	0.758309	0.875295	0.340547	0.465993
LOC_Os12g18374	LOC_Os03g24520	0.360244	0.257589	0.229458	0.388582	0.405823	0.43216	0.44785
LOC_Os12g18374	LOC_Os06g30030	0.268274	NA	0.210646	0.223891	0.266545	0.288183	0.352107
LOC_Os12g18374	LOC_Os10g40070	-0.298933	NA	-0.13828	-0.23199	-0.319704	-0.53235	-0.272342
LOC_Os12g18770	LOC_Os01g02040	0.327711	0.468067	0.414354	0.302154	0.189333	0.273987	0.318369
LOC_Os12g18770	LOC_Os01g68120	0.497372	0.667376	0.513552	0.585953	0.36887	0.532892	0.315586
LOC_Os12g18770	LOC_Os04g47240	0.477964	0.530904	0.435722	0.424596	0.466003	0.572072	0.438486
LOC_Os12g18770	LOC_Os06g33320	0.641221	0.544141	1.15415	0.45616	0.35749	0.564059	0.771326
LOC_Os12g18770	LOC_Os07g36630	0.32855	0.251502	0.359488	0.177954	0.249325	0.585688	0.347345
LOC_Os12g25690	LOC_Os01g45450	0.843286	0.704913	0.859516	0.803937	0.786584	0.867004	1.03776
LOC_Os12g25690	LOC_Os01g68120	0.248654	NA	0.241955	0.344039	0.248626	0.150661	0.257987
LOC_Os12g25690	LOC_Os01g72350	0.30115	0.339286	0.289218	0.206791	0.317319	0.346449	0.30784
LOC_Os12g25690	LOC_Os02g02840	0.179414	0.189028	0.159942	0.19693	0.186231	0.152944	0.191406
LOC_Os12g25690	LOC_Os02g07880	0.485856	0.571824	0.4743	0.54727	0.465124	0.392645	0.463974
LOC_Os12g25690	LOC_Os02g14160	0.489331	0.666547	0.464124	0.246394	0.45797	0.600336	0.500618
LOC_Os12g25690	LOC_Os02g39490	0.583476	0.404092	0.569306	0.572625	0.528238	0.831025	0.59557
LOC_Os12g25690	LOC_Os02g43360	0.514877	NA	0.537639	0.423199	0.434605	0.536611	0.642332
LOC_Os12g25690	LOC_Os02g43690	0.308889	0.21955	0.248155	0.430253	0.294492	0.306885	0.354001
LOC_Os12g25690	LOC_Os02g44940	0.621284	0.571397	0.516797	0.528527	0.597506	0.771922	0.741555
LOC_Os12g25690	LOC_Os02g54280	0.57327	0.556613	0.547665	0.424855	0.703331	0.462656	0.744499
LOC_Os12g25690	LOC_Os02g56370	0.767318	0.767388	0.726319	0.475071	0.983671	0.84042	0.811041
LOC_Os12g25690	LOC_Os03g04970	0.466339	0.44085	0.493945	0.46018	0.351044	0.514884	0.537132
LOC_Os12g25690	LOC_Os03g10220	0.329437	0.43008	0.220285	0.374784	0.285552	0.26024	0.405683
LOC_Os12g25690	LOC_Os03g20440	0.375102	0.414336	0.441961	0.419752	0.334618	0.381694	0.258251
LOC_Os12g25690	LOC_Os03g21250	0.46677	0.468978	0.350023	0.365331	0.614102	0.511997	0.490189
LOC_Os12g25690	LOC_Os03g25140	0.39527	0.389513	0.360345	0.417038	0.30941	0.48176	0.413554
LOC_Os12g25690	LOC_Os03g38740	0.506296	0.384265	0.512604	0.393577	0.773823	0.256787	0.716718
LOC_Os12g25690	LOC_Os03g57450	0.322295	0.28299	0.396066	0.356718	0.330657	0.304032	0.263305
LOC_Os12g25690	LOC_Os03g60700	0.363197	0.232937	0.247329	0.403051	0.287888	0.578946	0.429029
LOC_Os12g25690	LOC_Os04g30800	0.548563	0.61593	0.466205	0.506802	0.548658	0.591329	0.562457
LOC_Os12g25690	LOC_Os04g32950	0.628432	0.651217	0.558228	0.615043	0.55392	0.681413	0.710772
LOC_Os12g25690	LOC_Os04g43300	0.443918	0.357902	0.389018	0.462919	0.550249	0.476973	0.426448
LOC_Os12g25690	LOC_Os04g47240	0.331703	0.350033	0.33888	0.385836	0.35702	0.290467	0.267983
LOC_Os12g25690	LOC_Os04g49860	0.524504	0.56951	0.575094	0.416832	0.626871	0.480056	0.478661
LOC_Os12g25690	LOC_Os04g54360	0.65681	0.714767	0.570303	0.769063	0.704526	0.669434	0.512769
LOC_Os12g25690	LOC_Os05g04380	0.50005	0.575983	0.459487	0.530085	0.499253	0.473982	0.461507
LOC_Os12g25690	LOC_Os05g33380	0.404427	NA	0.488523	0.373076	0.465446	0.357128	0.337962
LOC_Os12g25690	LOC_Os05g46270	0.450782	0.408442	0.35537	0.469198	0.55538	0.402466	0.513837
LOC_Os12g25690	LOC_Os05g51470	0.907489	0.792737	0.875765	0.897047	0.865773	0.9869	1.02671
LOC_Os12g25690	LOC_Os06g03500	0.886481	0.835958	1.00157	0.644187	1.03037	0.914864	0.891939
LOC_Os12g25690	LOC_Os06g12390	0.350878	0.380492	0.393572	0.321224	0.297395	0.354017	0.358569
LOC_Os12g25690	LOC_Os06g20150	0.9365	0.904649	0.866231	0.849958	0.94139	0.999432	1.05734
LOC_Os12g25690	LOC_Os06g30030	0.619714	0.574567	0.571485	0.706416	0.721046	0.505057	0.639714
LOC_Os12g25690	LOC_Os06g35900	0.418148	0.275611	0.355183	0.509123	0.263993	0.531678	0.573301
LOC_Os12g25690	LOC_Os06g38990	0.407627	0.4486	0.446533	0.332512	0.411301	0.301209	0.505605
LOC_Os12g25690	LOC_Os06g46799	0.330525	0.407866	0.325536	0.327599	0.322652	0.29123	0.308268
LOC_Os12g25690	LOC_Os08g01680	0.338072	NA	0.206154	0.439784	0.387012	0.157498	0.499914
LOC_Os12g25690	LOC_Os08g02420	0.566754	0.748287	0.370701	0.782999	0.416286	0.620883	0.461368
LOC_Os12g25690	LOC_Os08g14850	0.902872	0.822734	0.899244	0.856255	0.954774	0.940484	0.94374
LOC_Os12g25690	LOC_Os08g23810	0.702191	0.648398	0.737693	0.579393	0.756381	0.718987	0.772294
LOC_Os12g25690	LOC_Os08g32600	0.798485	0.767741	0.836808	0.715994	0.834766	0.727722	0.907878
LOC_Os12g25690	LOC_Os08g40170	0.274141	0.248823	0.28553	0.231065	0.349804	0.24737	0.282254
LOC_Os12g25690	LOC_Os08g40280	0.620554	0.670787	0.622164	0.486467	0.65945	0.616666	0.667788
LOC_Os12g25690	LOC_Os09g33950	0.357874	0.298231	0.375176	0.305977	0.436284	0.304529	0.427046
LOC_Os12g25690	LOC_Os12g38930	0.416227	0.333764	0.35939	0.509891	0.426096	0.434025	0.434194
LOC_Os12g25690	LOC_Os12g40890	0.489306	0.545427	0.442741	0.441324	0.544559	0.502639	0.459145
LOC_Os12g25690	LOC_Os12g42760	0.313653	0.225134	0.399085	0.280073	0.383003	0.360947	0.233678
LOC_Os12g26880	LOC_Os05g34450	0.388988	NA	0.257827	0.43009	0.433593	0.42421	0.39922
LOC_Os12g29950	LOC_Os01g66680	0.647163	0.77316	0.620653	0.636231	0.685702	0.484439	0.682793
LOC_Os12g29950	LOC_Os02g36140	0.56745	0.214693	0.833677	0.541744	0.725055	0.720121	0.369407
LOC_Os12g29950	LOC_Os02g43360	0.494781	0.35758	0.487861	0.620077	0.482899	0.446859	0.57341
LOC_Os12g29950	LOC_Os02g43690	0.405336	0.464496	0.387603	0.506937	0.427558	0.226603	0.418817
LOC_Os12g29950	LOC_Os02g47620	0.277912	0.252241	0.196204	0.385585	0.198436	0.302876	0.33213
LOC_Os12g29950	LOC_Os03g04070	0.538257	0.42852	0.452539	0.725869	0.482838	0.653461	0.486315
LOC_Os12g29950	LOC_Os03g24520	0.437881	0.411395	0.49608	0.455303	0.463814	0.336973	0.463724
LOC_Os12g29950	LOC_Os07g38800	0.507077	0.424427	0.395919	0.538067	0.404103	0.855603	0.424344
LOC_Os12g29950	LOC_Os11g04860	0.586192	0.603067	0.579735	0.330128	0.696173	0.624456	0.683595
LOC_Os12g29950	LOC_Os11g31620	0.330457	NA	0.189359	0.65024	0.241549	0.411231	0.159908
LOC_Os12g29950	LOC_Os12g22620	-0.335737	NA	-0.407228	-0.243891	-0.423921	-0.313547	-0.290097
LOC_Os12g32210	LOC_Os02g02880	0.422089	0.390333	0.435526	0.46112	0.37246	0.472427	0.400668
LOC_Os12g32210	LOC_Os02g39490	0.402852	0.347746	0.410089	0.569518	0.445637	0.26069	0.383431
LOC_Os12g32210	LOC_Os02g47980	0.521457	0.366723	0.721336	0.307263	0.300281	0.788349	0.644792
LOC_Os12g32210	LOC_Os03g55020	0.604388	0.581453	0.593035	0.543889	0.590353	0.722924	0.594676
LOC_Os12g32210	LOC_Os06g29844	0.442256	NA	0.270408	0.614705	0.315947	0.699558	0.310663
LOC_Os12g32210	LOC_Os07g38800	0.506399	0.548159	0.523451	0.470452	0.60901	0.378286	0.509035
LOC_Os12g32210	LOC_Os10g20350	0.400981	0.403572	0.494398	0.565835	0.33066	0.232986	0.378434
LOC_Os12g32210	LOC_Os10g36703	0.458964	0.38026	0.413024	0.384145	0.476964	0.64721	0.452183
LOC_Os12g32210	LOC_Os10g40070	0.683551	0.696676	0.508165	0.752663	0.719693	0.713452	0.710656
LOC_Os12g32390	LOC_Os01g02040	0.271922	0.234571	0.242819	0.2776	0.193725	0.424768	0.258048
LOC_Os12g32390	LOC_Os02g04810	0.377529	0.362949	0.34473	0.348718	0.246319	0.500166	0.46229
LOC_Os12g32390	LOC_Os03g04070	0.523799	0.413148	0.524509	0.520283	0.482104	0.709103	0.493649
LOC_Os12g32390	LOC_Os03g10040	0.596618	0.472094	0.621946	0.441981	0.541035	0.879609	0.62304
LOC_Os12g32390	LOC_Os03g15570	0.344216	0.314869	0.281257	0.425348	0.273994	0.388007	0.381818
LOC_Os12g32390	LOC_Os03g20440	0.391556	0.370218	0.401853	0.397004	0.348715	0.35248	0.479063
LOC_Os12g32390	LOC_Os03g21250	0.196008	0.150625	0.185863	0.170267	0.230861	0.226901	0.211531
LOC_Os12g32390	LOC_Os03g57450	0.260291	0.23163	0.227142	0.167527	0.216432	0.478318	0.240699
LOC_Os12g32390	LOC_Os04g39100	0.347275	0.337295	0.316213	0.235666	0.299192	0.45937	0.435914
LOC_Os12g32390	LOC_Os04g42100	0.226114	0.222511	0.200862	0.225924	0.182699	0.35408	0.170608
LOC_Os12g32390	LOC_Os04g54360	0.393488	0.34173	0.416744	0.240461	0.358461	0.55239	0.451143
LOC_Os12g32390	LOC_Os05g01480	0.212911	0.178484	0.253062	0.282029	0.138953	0.305921	0.119016
LOC_Os12g32390	LOC_Os06g38990	0.284868	0.2373	0.322425	0.310618	0.227267	0.324875	0.286725
LOC_Os12g32390	LOC_Os08g02420	0.290935	0.341933	0.217721	0.495887	0.191838	0.249095	0.249135
LOC_Os12g32390	LOC_Os08g40280	0.462698	0.438576	0.472	0.385417	0.431356	0.608932	0.439906
LOC_Os12g32390	LOC_Os08g40560	0.190308	0.170422	0.156393	0.257115	0.132318	0.254787	0.170811
LOC_Os12g32390	LOC_Os11g04480	0.323496	0.308995	0.258536	0.427765	0.26991	0.405791	0.269981
LOC_Os12g32390	LOC_Os11g11770	0.289368	0.238835	0.273869	0.220687	0.299453	0.455191	0.248171
LOC_Os12g25690	LOC_Os05g28280	0.638242	0.687259	0.488731	0.629692	0.610761	0.64336	0.76965

## Sheet: Table S8
Table S8 WGCNA result for 7,288 genes
#ID	kME	Module
LOC_Os03g25500	0.8855	royalblue
LOC_Os12g30000	0.930382	royalblue
LOC_Os12g25690	0.943637	brown
LOC_Os06g02900	0.975461	brown
LOC_Os12g18729	0.993065	black
LOC_Os04g08190	0.757772	black
LOC_Os06g39230	0.919278	black
LOC_Os02g47620	0.982332	green
LOC_Os02g32580	0.880599	green
LOC_Os02g48330	0.971638	green
LOC_Os02g48980	0.916724	green
LOC_Os05g34450	0.961506	green
LOC_Os06g04230	0.700378	green
LOC_Os06g13870	0.920647	green
LOC_Os11g34450	0.975058	green
LOC_Os12g12260	0.975014	green
LOC_Os02g16610	0.826685	royalblue
LOC_Os02g33550	0.879267	royalblue
LOC_Os06g04169	0.86094	royalblue
LOC_Os06g15170	0.810187	royalblue
LOC_Os12g18770	0.939103	brown
LOC_Os05g03440	0.936812	brown
LOC_Os05g11810	0.927073	brown
LOC_Os06g10750	0.788204	brown
LOC_Os06g10880	0.927397	brown
LOC_Os06g19590	0.844491	brown
LOC_Os08g29200	0.979183	brown
LOC_Os12g28770	0.858015	brown
LOC_Os02g17320	0.8644	darkgrey
LOC_Os05g44030	0.949019	darkgrey
LOC_Os06g41840	0.958196	darkgrey
LOC_Os06g46940	0.756201	darkgrey
LOC_Os12g28270	0.938029	black
LOC_Os06g09120	0.980693	black
LOC_Os06g10000	0.893546	black
LOC_Os12g18130	0.930672	black
LOC_Os12g28750	0.82155	black
LOC_Os12g29950	0.883061	darkolivegreen
LOC_Os01g67360	0.780256	darkolivegreen
LOC_Os06g03520	0.864509	darkolivegreen
LOC_Os07g08760	0.975591	darkolivegreen
LOC_Os09g29490	0.73989	darkolivegreen
LOC_Os12g22839	0.784001	darkolivegreen
LOC_Os12g38920	0.747697	mediumpurple3
LOC_Os08g16070	0.783578	orangered4
LOC_Os11g11770	0.797653	orangered4
LOC_Os12g18810	0.898923	orangered4
LOC_Os12g39400	0.885184	steelblue
LOC_Os02g17500	0.99305	green
LOC_Os12g32390	0.929033	green
ChrUn.fgenesh.gene.68	0.720894	green
ChrUn.fgenesh.gene.73	0.774709	green
ChrUn.fgenesh.gene.85	0.903872	green
LOC_Os01g01295	0.989948	green
LOC_Os01g01380	0.731116	green
LOC_Os01g01610	0.971868	green
LOC_Os01g01660	0.862844	green
LOC_Os01g02360	0.929111	green
LOC_Os01g02880	0.916285	green
LOC_Os01g02890	0.701277	green
LOC_Os01g02900	0.966572	green
LOC_Os01g02930	0.834757	green
LOC_Os01g02940	0.762772	green
LOC_Os01g03030	0.875082	green
LOC_Os01g03050	0.951244	green
LOC_Os01g03130	0.971722	green
LOC_Os01g03160	0.974953	green
LOC_Os01g03690	0.850355	green
LOC_Os01g03730	0.827961	green
LOC_Os01g03750	0.932076	green
LOC_Os01g03940	0.925762	green
LOC_Os01g04280	0.992731	green
LOC_Os01g04330	0.745607	green
LOC_Os01g04370	0.965527	green
LOC_Os01g04380	0.703494	green
LOC_Os01g04670	0.947254	green
LOC_Os01g04930	0.989389	green
LOC_Os01g05940	0.831017	green
LOC_Os01g06220	0.921231	green
LOC_Os01g06310	0.742102	green
LOC_Os01g06454	0.745991	green
LOC_Os01g06460	0.966689	green
LOC_Os01g06490	0.965846	green
LOC_Os01g06560	0.83031	green
LOC_Os01g06590	0.915856	green
LOC_Os01g06660	0.895714	green
LOC_Os01g07300	0.909205	green
LOC_Os01g07640	0.793998	green
LOC_Os01g07740	0.85724	green
LOC_Os01g07880	0.947493	green
LOC_Os01g08290	0.950627	green
LOC_Os01g08400	0.982731	green
LOC_Os01g08450	0.978623	green
LOC_Os01g08470	0.836641	green
LOC_Os01g08550	0.937957	green
LOC_Os01g08560	0.978571	green
LOC_Os01g08680	0.947051	green
LOC_Os01g08780	0.722305	green
LOC_Os01g08840	0.806161	green
LOC_Os01g09010	0.953886	green
LOC_Os01g09220	0.864014	green
LOC_Os01g09280	0.910987	green
LOC_Os01g09570	0.95039	green
LOC_Os01g09670	0.882809	green
LOC_Os01g09770	0.945801	green
LOC_Os01g09870	0.910306	green
LOC_Os01g10130	0.94447	green
LOC_Os01g10180	0.734837	green
LOC_Os01g10250	0.947188	green
LOC_Os01g10260	0.825765	green
LOC_Os01g10320	0.963423	green
LOC_Os01g10680	0.959788	green
LOC_Os01g10690	0.963094	green
LOC_Os01g10860	0.710562	green
LOC_Os01g11150	0.971865	green
LOC_Os01g11520	0.953116	green
LOC_Os01g11600	0.9226	green
LOC_Os01g11620	0.924371	green
LOC_Os01g11650	0.953997	green
LOC_Os01g11970	0.870312	green
LOC_Os01g11990	0.759153	green
LOC_Os01g12190	0.965185	green
LOC_Os01g12210	0.814019	green
LOC_Os01g12440	0.949591	green
LOC_Os01g12464	0.813127	green
LOC_Os01g12470	0.937784	green
LOC_Os01g12520	0.887193	green
LOC_Os01g12690	0.853997	green
LOC_Os01g12720	0.923232	green
LOC_Os01g12730	0.963449	green
LOC_Os01g13130	0.762719	green
LOC_Os01g13280	0.838122	green
LOC_Os01g13404	0.976062	green
LOC_Os01g14090	0.732812	green
LOC_Os01g14110	0.962506	green
LOC_Os01g14410	0.931582	green
LOC_Os01g14440	0.918471	green
LOC_Os01g14860	0.98926	green
LOC_Os01g14870	0.937426	green
LOC_Os01g15010	0.97646	green
LOC_Os01g15029	0.982733	green
LOC_Os01g15100	0.977812	green
LOC_Os01g15300	0.88949	green
LOC_Os01g15340	0.812932	green
LOC_Os01g15640	0.966737	green
LOC_Os01g15860	0.973295	green
LOC_Os01g15900	0.825209	green
LOC_Os01g16000	0.878801	green
LOC_Os01g16190	0.981552	green
LOC_Os01g16220	0.987711	green
LOC_Os01g16330	0.906197	green
LOC_Os01g16430	0.977352	green
LOC_Os01g16640	0.941181	green
LOC_Os01g16910	0.928167	green
LOC_Os01g16960	0.962253	green
LOC_Os01g16980	0.906485	green
LOC_Os01g17050	0.948772	green
LOC_Os01g17190	0.949408	green
LOC_Os01g17320	0.883028	green
LOC_Os01g17330	0.979483	green
LOC_Os01g17396	0.845684	green
LOC_Os01g18090	0.944121	green
LOC_Os01g18100	0.995527	green
LOC_Os01g18240	0.85857	green
LOC_Os01g18360	0.858096	green
LOC_Os01g19130	0.992988	green
LOC_Os01g19260	0.868528	green
LOC_Os01g19330	0.750884	green
LOC_Os01g19870	0.977459	green
LOC_Os01g19940	0.87553	green
LOC_Os01g20206	0.898815	green
LOC_Os01g20910	0.942622	green
LOC_Os01g21120	0.971098	green
LOC_Os01g21250	0.974613	green
LOC_Os01g21420	0.949886	green
LOC_Os01g21610	0.878617	green
LOC_Os01g21630	0.820339	green
LOC_Os01g22600	0.96141	green
LOC_Os01g22630	0.959076	green
LOC_Os01g25440	0.770389	green
LOC_Os01g25540	0.821096	green
LOC_Os01g25760	0.816981	green
LOC_Os01g25770	0.78767	green
LOC_Os01g25780	0.837176	green
LOC_Os01g25800	0.806081	green
LOC_Os01g25810	0.705731	green
LOC_Os01g26160	0.979362	green
LOC_Os01g27040	0.87126	green
LOC_Os01g27210	0.893812	green
LOC_Os01g27230	0.850315	green
LOC_Os01g27990	0.990953	green
LOC_Os01g28840	0.925049	green
LOC_Os01g29870	0.704613	green
LOC_Os01g31370	0.987629	green
LOC_Os01g32380	0.900326	green
LOC_Os01g32670	0.993564	green
LOC_Os01g34020	0.804809	green
LOC_Os01g34630	0.962281	green
LOC_Os01g35040	0.942113	green
LOC_Os01g36630	0.941864	green
LOC_Os01g36890	0.966719	green
LOC_Os01g36930	0.982049	green
LOC_Os01g36950	0.981466	green
LOC_Os01g37750	0.961212	green
LOC_Os01g37800	0.966198	green
LOC_Os01g37810	0.975972	green
LOC_Os01g37920	0.953525	green
LOC_Os01g37950	0.77743	green
LOC_Os01g38490	0.794295	green
LOC_Os01g38510	0.903462	green
LOC_Os01g38560	0.930135	green
LOC_Os01g38980	0.947982	green
LOC_Os01g39070	0.870522	green
LOC_Os01g39100	0.939853	green
LOC_Os01g39136	0.870978	green
LOC_Os01g39330	0.866174	green
LOC_Os01g39890	0.826303	green
LOC_Os01g39970	0.945456	green
LOC_Os01g40070	0.941759	green
LOC_Os01g40094	0.96853	green
LOC_Os01g40260	0.871165	green
LOC_Os01g40280	0.950778	green
LOC_Os01g40290	0.76118	green
LOC_Os01g40700	0.884961	green
LOC_Os01g40860	0.903741	green
LOC_Os01g40870	0.866224	green
LOC_Os01g40980	0.758748	green
LOC_Os01g41430	0.746183	green
LOC_Os01g41610	0.920287	green
LOC_Os01g41800	0.93445	green
LOC_Os01g41810	0.987152	green
LOC_Os01g41900	0.824124	green
LOC_Os01g41910	0.853015	green
LOC_Os01g42030	0.978489	green
LOC_Os01g42140	0.892602	green
LOC_Os01g42190	0.892045	green
LOC_Os01g42380	0.856886	green
LOC_Os01g42470	0.931693	green
LOC_Os01g42690	0.968995	green
LOC_Os01g42880	0.919679	green
LOC_Os01g43160	0.714093	green
LOC_Os01g43480	0.893138	green
LOC_Os01g43700	0.791106	green
LOC_Os01g43750	0.88387	green
LOC_Os01g44050	0.887026	green
LOC_Os01g44120	0.811385	green
LOC_Os01g45030	0.798272	green
LOC_Os01g45110	0.751737	green
LOC_Os01g45250	0.979221	green
LOC_Os01g45450	0.919517	green
LOC_Os01g45460	0.921167	green
LOC_Os01g45530	0.955473	green
LOC_Os01g46932	0.986932	green
LOC_Os01g46970	0.978192	green
LOC_Os01g47470	0.924325	green
LOC_Os01g47490	0.780618	green
LOC_Os01g47580	0.857561	green
LOC_Os01g47610	0.9531	green
LOC_Os01g47760	0.853123	green
LOC_Os01g48030	0.778424	green
LOC_Os01g48446	0.847261	green
LOC_Os01g48650	0.958592	green
LOC_Os01g49010	0.904474	green
LOC_Os01g49030	0.951294	green
LOC_Os01g49320	0.950813	green
LOC_Os01g49720	0.76873	green
LOC_Os01g49820	0.770349	green
LOC_Os01g49920	0.902917	green
LOC_Os01g50010	0.745061	green
LOC_Os01g50040	0.9845	green
LOC_Os01g50050	0.86997	green
LOC_Os01g50100	0.850738	green
LOC_Os01g50200	0.90744	green
LOC_Os01g50310	0.979212	green
LOC_Os01g50370	0.886331	green
LOC_Os01g50400	0.809416	green
LOC_Os01g50440	0.704892	green
LOC_Os01g50460	0.984813	green
LOC_Os01g50616	0.990649	green
LOC_Os01g50870	0.779672	green
LOC_Os01g50890	0.773391	green
LOC_Os01g50910	0.962973	green
LOC_Os01g51010	0.886335	green
LOC_Os01g51030	0.874987	green
LOC_Os01g51040	0.971629	green
LOC_Os01g51250	0.96347	green
LOC_Os01g51380	0.900635	green
LOC_Os01g51540	0.970011	green
LOC_Os01g51690	0.863597	green
LOC_Os01g51770	0.973206	green
LOC_Os01g51890	0.942959	green
LOC_Os01g51920	0.841846	green
LOC_Os01g52100	0.950597	green
LOC_Os01g52230	0.943287	green
LOC_Os01g52480	0.962431	green
LOC_Os01g52730	0.979839	green
LOC_Os01g52980	0.944033	green
LOC_Os01g53040	0.747663	green
LOC_Os01g53090	0.907078	green
LOC_Os01g53294	0.917455	green
LOC_Os01g53350	0.918922	green
LOC_Os01g53520	0.943217	green
LOC_Os01g53560	0.958927	green
LOC_Os01g53660	0.915898	green
LOC_Os01g53820	0.940119	green
LOC_Os01g53920	0.713102	green
LOC_Os01g54860	0.944662	green
LOC_Os01g54880	0.963151	green
LOC_Os01g54890	0.973669	green
LOC_Os01g54940	0.934665	green
LOC_Os01g54950	0.980124	green
LOC_Os01g55050	0.974215	green
LOC_Os01g55270	0.969548	green
LOC_Os01g55860	0.992802	green
LOC_Os01g56010	0.975126	green
LOC_Os01g56180	0.980699	green
LOC_Os01g56210	0.871988	green
LOC_Os01g56220	0.937722	green
LOC_Os01g56460	0.779052	green
LOC_Os01g56470	0.990508	green
LOC_Os01g56550	0.993086	green
LOC_Os01g56630	0.951189	green
LOC_Os01g56780	0.932697	green
LOC_Os01g56860	0.935766	green
LOC_Os01g56940	0.979077	green
LOC_Os01g57004	0.879624	green
LOC_Os01g57073	0.919616	green
LOC_Os01g57110	0.946157	green
LOC_Os01g57240	0.963101	green
LOC_Os01g57450	0.959037	green
LOC_Os01g57730	0.942602	green
LOC_Os01g57930	0.966096	green
LOC_Os01g58140	0.935005	green
LOC_Os01g58150	0.961035	green
LOC_Os01g58194	0.826873	green
LOC_Os01g58220	0.938327	green
LOC_Os01g58310	0.957015	green
LOC_Os01g58350	0.794029	green
LOC_Os01g58370	0.704562	green
LOC_Os01g58420	0.843505	green
LOC_Os01g58620	0.966551	green
LOC_Os01g58640	0.918328	green
LOC_Os01g58690	0.854733	green
LOC_Os01g58740	0.74824	green
LOC_Os01g59020	0.870154	green
LOC_Os01g59160	0.854369	green
LOC_Os01g59610	0.954339	green
LOC_Os01g59730	0.829672	green
LOC_Os01g59740	0.923341	green
LOC_Os01g59790	0.97485	green
LOC_Os01g59930	0.970119	green
LOC_Os01g59970	0.937487	green
LOC_Os01g60020	0.893483	green
LOC_Os01g60110	0.929226	green
LOC_Os01g60190	0.877154	green
LOC_Os01g60250	0.830958	green
LOC_Os01g60260	0.90861	green
LOC_Os01g60270	0.978227	green
LOC_Os01g60420	0.878019	green
LOC_Os01g60640	0.815852	green
LOC_Os01g60790	0.848755	green
LOC_Os01g60800	0.853128	green
LOC_Os01g60830	0.981802	green
LOC_Os01g61070	0.744797	green
LOC_Os01g61080	0.826947	green
LOC_Os01g61440	0.755112	green
LOC_Os01g61460	0.827053	green
LOC_Os01g61620	0.858253	green
LOC_Os01g61690	0.914006	green
LOC_Os01g61700	0.733846	green
LOC_Os01g61900	0.903769	green
LOC_Os01g61990	0.983951	green
LOC_Os01g62010	0.912818	green
LOC_Os01g62020	0.981456	green
LOC_Os01g62190	0.819794	green
LOC_Os01g62290	0.985775	green
LOC_Os01g62300	0.950182	green
LOC_Os01g62420	0.958178	green
LOC_Os01g62460	0.936328	green
LOC_Os01g62570	0.969083	green
LOC_Os01g62584	0.770853	green
LOC_Os01g62660	0.886662	green
LOC_Os01g62670	0.943822	green
LOC_Os01g62760	0.918406	green
LOC_Os01g62810	0.994127	green
LOC_Os01g62870	0.954556	green
LOC_Os01g62950	0.778721	green
LOC_Os01g63050	0.870222	green
LOC_Os01g63060	0.943931	green
LOC_Os01g63210	0.986829	green
LOC_Os01g63810	0.916238	green
LOC_Os01g64110	0.714435	green
LOC_Os01g64170	0.972439	green
LOC_Os01g64360	0.789312	green
LOC_Os01g64440	0.791925	green
LOC_Os01g64470	0.971323	green
LOC_Os01g64670	0.804926	green
LOC_Os01g64790	0.957082	green
LOC_Os01g65000	0.922746	green
LOC_Os01g65090	0.966039	green
LOC_Os01g65370	0.917951	green
LOC_Os01g65520	0.96508	green
LOC_Os01g65670	0.941446	green
LOC_Os01g65992	0.925503	green
LOC_Os01g66120	0.944421	green
LOC_Os01g66150	0.963973	green
LOC_Os01g66160	0.980032	green
LOC_Os01g66240	0.934015	green
LOC_Os01g66530	0.869593	green
LOC_Os01g66730	0.862238	green
LOC_Os01g67340	0.873741	green
LOC_Os01g67420	0.980934	green
LOC_Os01g67530	0.961174	green
LOC_Os01g67550	0.97617	green
LOC_Os01g67600	0.981528	green
LOC_Os01g67720	0.905356	green
LOC_Os01g67810	0.97778	green
LOC_Os01g67820	0.980215	green
LOC_Os01g67860	0.881349	green
LOC_Os01g68060	0.964985	green
LOC_Os01g68160	0.943508	green
LOC_Os01g68440	0.905823	green
LOC_Os01g68524	0.777583	green
LOC_Os01g68670	0.959261	green
LOC_Os01g68960	0.951157	green
LOC_Os01g69030	0.874585	green
LOC_Os01g69040	0.976328	green
LOC_Os01g70080	0.867078	green
LOC_Os01g70130	0.885581	green
LOC_Os01g70160	0.967934	green
LOC_Os01g70170	0.986844	green
LOC_Os01g70200	0.931938	green
LOC_Os01g70220	0.730329	green
LOC_Os01g70410	0.934509	green
LOC_Os01g70470	0.981346	green
LOC_Os01g70480	0.75265	green
LOC_Os01g70540	0.854261	green
LOC_Os01g70580	0.935229	green
LOC_Os01g70790	0.943173	green
LOC_Os01g70850	0.776579	green
LOC_Os01g71270	0.749709	green
LOC_Os01g71690	0.753548	green
LOC_Os01g71760	0.934665	green
LOC_Os01g72080	0.978222	green
LOC_Os01g72100	0.841229	green
LOC_Os01g72170	0.795549	green
LOC_Os01g72360	0.721765	green
LOC_Os01g72460	0.872804	green
LOC_Os01g72520	0.936448	green
LOC_Os01g72530	0.971415	green
LOC_Os01g72560	0.83944	green
LOC_Os01g72600	0.989039	green
LOC_Os01g72610	0.980156	green
LOC_Os01g72620	0.963763	green
LOC_Os01g72810	0.954275	green
LOC_Os01g72860	0.885029	green
LOC_Os01g72900	0.943119	green
LOC_Os01g72910	0.945766	green
LOC_Os01g72930	0.92857	green
LOC_Os01g73140	0.985765	green
LOC_Os01g73300	0.947386	green
LOC_Os01g73500	0.943081	green
LOC_Os01g73880	0.988348	green
LOC_Os01g73890	0.990889	green
LOC_Os01g73950	0.871628	green
LOC_Os01g73960	0.930392	green
LOC_Os01g74020	0.850455	green
LOC_Os01g74040	0.83648	green
LOC_Os01g74146	0.808411	green
LOC_Os01g74200	0.783605	green
LOC_Os01g74370	0.953262	green
LOC_Os01g74490	0.872896	green
LOC_Os02g01500	0.973052	green
LOC_Os02g01590	0.781404	green
LOC_Os02g02320	0.830529	green
LOC_Os02g02380	0.931673	green
LOC_Os02g02410	0.781548	green
LOC_Os02g02730	0.961508	green
LOC_Os02g02990	0.984351	green
LOC_Os02g03010	0.933929	green
LOC_Os02g03260	0.979101	green
LOC_Os02g03280	0.874747	green
LOC_Os02g03410	0.956207	green
LOC_Os02g03560	0.987547	green
LOC_Os02g03710	0.87533	green
LOC_Os02g03790	0.871247	green
LOC_Os02g03880	0.847079	green
LOC_Os02g04020	0.947266	green
LOC_Os02g04100	0.988883	green
LOC_Os02g04130	0.966243	green
LOC_Os02g04160	0.840269	green
LOC_Os02g04170	0.875456	green
LOC_Os02g04250	0.95213	green
LOC_Os02g04330	0.900991	green
LOC_Os02g04630	0.986719	green
LOC_Os02g04650	0.957187	green
LOC_Os02g04670	0.832104	green
LOC_Os02g04720	0.936588	green
LOC_Os02g04780	0.960548	green
LOC_Os02g05340	0.985966	green
LOC_Os02g05610	0.806245	green
LOC_Os02g05744	0.933119	green
LOC_Os02g05960	0.949987	green
LOC_Os02g06390	0.882024	green
LOC_Os02g06480	0.961064	green
LOC_Os02g06840	0.9808	green
LOC_Os02g06970	0.864915	green
LOC_Os02g07260	0.992385	green
LOC_Os02g07690	0.963167	green
LOC_Os02g07730	0.736923	green
LOC_Os02g07830	0.701431	green
LOC_Os02g07930	0.936333	green
LOC_Os02g08010	0.959894	green
LOC_Os02g08014	0.912736	green
LOC_Os02g08320	0.757868	green
LOC_Os02g08330	0.966488	green
LOC_Os02g08420	0.971478	green
LOC_Os02g08440	0.879541	green
LOC_Os02g08490	0.984751	green
LOC_Os02g08540	0.785815	green
LOC_Os02g09359	0.847942	green
LOC_Os02g09490	0.731167	green
LOC_Os02g09510	0.976723	green
LOC_Os02g09990	0.814942	green
LOC_Os02g10070	0.902577	green
LOC_Os02g10220	0.891022	green
LOC_Os02g10470	0.972469	green
LOC_Os02g10510	0.974543	green
LOC_Os02g10640	0.984	green
LOC_Os02g10650	0.989583	green
LOC_Os02g10710	0.903646	green
LOC_Os02g10730	0.909154	green
LOC_Os02g10740	0.888085	green
LOC_Os02g10780	0.855867	green
LOC_Os02g10840	0.974222	green
LOC_Os02g10860	0.806794	green
LOC_Os02g10990	0.925479	green
LOC_Os02g11050	0.984168	green
LOC_Os02g11070	0.847359	green
LOC_Os02g11640	0.941103	green
LOC_Os02g11830	0.959097	green
LOC_Os02g11859	0.81861	green
LOC_Os02g12350	0.955784	green
LOC_Os02g12380	0.939213	green
LOC_Os02g12870	0.97931	green
LOC_Os02g12880	0.966851	green
LOC_Os02g13300	0.947921	green
LOC_Os02g13380	0.950846	green
LOC_Os02g13560	0.951211	green
LOC_Os02g13800	0.9446	green
LOC_Os02g13950	0.716945	green
LOC_Os02g14430	0.761284	green
LOC_Os02g14990	0.710965	green
LOC_Os02g15230	0.981139	green
LOC_Os02g15560	0.928078	green
LOC_Os02g15860	0.953355	green
LOC_Os02g16040	0.929633	green
LOC_Os02g16620	0.954551	green
LOC_Os02g18840	0.877375	green
LOC_Os02g18870	0.933126	green
LOC_Os02g19770	0.963337	green
LOC_Os02g19820	0.814564	green
LOC_Os02g20500	0.864262	green
LOC_Os02g20970	0.72232	green
LOC_Os02g21040	0.935582	green
LOC_Os02g21300	0.957741	green
LOC_Os02g21700	0.860268	green
LOC_Os02g21890	0.944149	green
LOC_Os02g21920	0.92628	green
LOC_Os02g22160	0.920564	green
LOC_Os02g22250	0.938764	green
LOC_Os02g22380	0.937394	green
LOC_Os02g24080	0.923397	green
LOC_Os02g25230	0.786835	green
LOC_Os02g26430	0.752143	green
LOC_Os02g27480	0.992751	green
LOC_Os02g28170	0.789422	green
LOC_Os02g29510	0.938952	green
LOC_Os02g30100	0.941385	green
LOC_Os02g30300	0.963603	green
LOC_Os02g30320	0.902367	green
LOC_Os02g30900	0.99365	green
LOC_Os02g30910	0.922876	green
LOC_Os02g31140	0.804523	green
LOC_Os02g31874	0.973974	green
LOC_Os02g32320	0.961129	green
LOC_Os02g32370	0.880496	green
LOC_Os02g32504	0.888557	green
LOC_Os02g32520	0.873508	green
LOC_Os02g32570	0.832017	green
LOC_Os02g32970	0.917345	green
LOC_Os02g32980	0.890992	green
LOC_Os02g32990	0.864868	green
LOC_Os02g33110	0.738798	green
LOC_Os02g33330	0.775534	green
LOC_Os02g33420	0.98257	green
LOC_Os02g33430	0.849443	green
LOC_Os02g33560	0.883606	green
LOC_Os02g33580	0.79492	green
LOC_Os02g33600	0.975358	green
LOC_Os02g33680	0.852999	green
LOC_Os02g34250	0.9567	green
LOC_Os02g34410	0.738155	green
LOC_Os02g34600	0.790301	green
LOC_Os02g34850	0.971292	green
LOC_Os02g34884	0.979137	green
LOC_Os02g35010	0.960181	green
LOC_Os02g35090	0.892864	green
LOC_Os02g35100	0.968518	green
LOC_Os02g35160	0.989066	green
LOC_Os02g35210	0.75081	green
LOC_Os02g35830	0.924703	green
LOC_Os02g35870	0.9814	green
LOC_Os02g35940	0.812008	green
LOC_Os02g36330	0.911059	green
LOC_Os02g36340	0.928732	green
LOC_Os02g36530	0.992786	green
LOC_Os02g36550	0.831212	green
LOC_Os02g36590	0.994628	green
LOC_Os02g36840	0.818877	green
LOC_Os02g36974	0.976533	green
LOC_Os02g37000	0.931121	green
LOC_Os02g37180	0.87556	green
LOC_Os02g37290	0.963349	green
LOC_Os02g37300	0.933613	green
LOC_Os02g37320	0.895614	green
LOC_Os02g37330	0.786689	green
LOC_Os02g37420	0.986933	green
LOC_Os02g37870	0.9296	green
LOC_Os02g37880	0.988199	green
LOC_Os02g37910	0.982756	green
LOC_Os02g37930	0.972662	green
LOC_Os02g38000	0.821377	green
LOC_Os02g38050	0.93197	green
LOC_Os02g38130	0.907136	green
LOC_Os02g38140	0.949192	green
LOC_Os02g38340	0.977925	green
LOC_Os02g38386	0.852483	green
LOC_Os02g38840	0.882988	green
LOC_Os02g38920	0.989509	green
LOC_Os02g39155	0.802727	green
LOC_Os02g39200	0.983074	green
LOC_Os02g39390	0.851915	green
LOC_Os02g39550	0.974707	green
LOC_Os02g39790	0.988938	green
LOC_Os02g39800	0.768144	green
LOC_Os02g39850	0.969554	green
LOC_Os02g39884	0.939803	green
LOC_Os02g39930	0.947758	green
LOC_Os02g40330	0.95658	green
LOC_Os02g40454	0.804256	green
LOC_Os02g40460	0.948654	green
LOC_Os02g40500	0.813468	green
LOC_Os02g40664	0.940475	green
LOC_Os02g40800	0.921319	green
LOC_Os02g40830	0.986557	green
LOC_Os02g40900	0.935844	green
LOC_Os02g41510	0.872751	green
LOC_Os02g41580	0.914688	green
LOC_Os02g41820	0.924213	green
LOC_Os02g41890	0.927267	green
LOC_Os02g42134	0.93449	green
LOC_Os02g42210	0.894871	green
LOC_Os02g42290	0.926846	green
LOC_Os02g42374	0.965333	green
LOC_Os02g42530	0.886802	green
LOC_Os02g42600	0.975684	green
LOC_Os02g42850	0.989337	green
LOC_Os02g42880	0.925668	green
LOC_Os02g42940	0.891425	green
LOC_Os02g42990	0.975563	green
LOC_Os02g43290	0.901947	green
LOC_Os02g43330	0.864453	green
LOC_Os02g43340	0.985403	green
LOC_Os02g43430	0.793012	green
LOC_Os02g43690	0.984326	green
LOC_Os02g43770	0.898691	green
LOC_Os02g43790	0.792838	green
LOC_Os02g44102	0.966286	green
LOC_Os02g44230	0.895171	green
LOC_Os02g44500	0.920142	green
LOC_Os02g44690	0.944078	green
LOC_Os02g44700	0.76908	green
LOC_Os02g44880	0.898676	green
LOC_Os02g44930	0.832619	green
LOC_Os02g45120	0.81252	green
LOC_Os02g45180	0.974925	green
LOC_Os02g45320	0.971551	green
LOC_Os02g45390	0.942684	green
LOC_Os02g45760	0.929465	green
LOC_Os02g45780	0.816928	green
LOC_Os02g45920	0.868788	green
LOC_Os02g46030	0.848642	green
LOC_Os02g46210	0.98561	green
LOC_Os02g46340	0.903625	green
LOC_Os02g46360	0.870496	green
LOC_Os02g46480	0.985648	green
LOC_Os02g46650	0.987593	green
LOC_Os02g46962	0.993961	green
LOC_Os02g46990	0.969567	green
LOC_Os02g47110	0.946271	green
LOC_Os02g47370	0.891858	green
LOC_Os02g47560	0.97125	green
LOC_Os02g47580	0.911818	green
LOC_Os02g47600	0.781473	green
LOC_Os02g47760	0.97254	green
LOC_Os02g48000	0.96512	green
LOC_Os02g48110	0.965459	green
LOC_Os02g48190	0.993453	green
LOC_Os02g48200	0.970438	green
LOC_Os02g48210	0.871003	green
LOC_Os02g48320	0.836893	green
LOC_Os02g48670	0.933627	green
LOC_Os02g48710	0.94689	green
LOC_Os02g48820	0.950375	green
LOC_Os02g48860	0.921752	green
LOC_Os02g48870	0.920595	green
LOC_Os02g48880	0.88794	green
LOC_Os02g48990	0.990175	green
LOC_Os02g49140	0.842331	green
LOC_Os02g49320	0.983689	green
LOC_Os02g49480	0.789828	green
LOC_Os02g50210	0.958655	green
LOC_Os02g50372	0.970274	green
LOC_Os02g50490	0.924725	green
LOC_Os02g50570	0.986102	green
LOC_Os02g50600	0.978393	green
LOC_Os02g50620	0.967272	green
LOC_Os02g50710	0.859496	green
LOC_Os02g50730	0.866928	green
LOC_Os02g50805	0.992121	green
LOC_Os02g50860	0.881468	green
LOC_Os02g50930	0.927148	green
LOC_Os02g50940	0.962629	green
LOC_Os02g51000	0.822405	green
LOC_Os02g51300	0.964394	green
LOC_Os02g51330	0.953489	green
LOC_Os02g51350	0.921528	green
LOC_Os02g51550	0.948785	green
LOC_Os02g51810	0.935078	green
LOC_Os02g52010	0.989753	green
LOC_Os02g52150	0.99248	green
LOC_Os02g52170	0.932669	green
LOC_Os02g52180	0.826726	green
LOC_Os02g52210	0.79304	green
LOC_Os02g52390	0.941146	green
LOC_Os02g52410	0.952912	green
LOC_Os02g52550	0.760491	green
LOC_Os02g52560	0.819542	green
LOC_Os02g52860	0.983367	green
LOC_Os02g53060	0.979713	green
LOC_Os02g53120	0.803035	green
LOC_Os02g53130	0.87456	green
LOC_Os02g53340	0.88994	green
LOC_Os02g53410	0.957717	green
LOC_Os02g53420	0.980905	green
LOC_Os02g53680	0.938168	green
LOC_Os02g53690	0.854358	green
LOC_Os02g53790	0.974529	green
LOC_Os02g53810	0.791126	green
LOC_Os02g54140	0.884679	green
LOC_Os02g54160	0.978797	green
LOC_Os02g54600	0.93876	green
LOC_Os02g54780	0.92697	green
LOC_Os02g55134	0.838606	green
LOC_Os02g55330	0.814296	green
LOC_Os02g55430	0.935833	green
LOC_Os02g55520	0.947281	green
LOC_Os02g55560	0.990172	green
LOC_Os02g55640	0.988094	green
LOC_Os02g55910	0.891572	green
LOC_Os02g55920	0.967897	green
LOC_Os02g55970	0.965299	green
LOC_Os02g55990	0.900618	green
LOC_Os02g56250	0.91715	green
LOC_Os02g56310	0.803877	green
LOC_Os02g56334	0.710897	green
LOC_Os02g56370	0.706522	green
LOC_Os02g56510	0.744985	green
LOC_Os02g56600	0.796157	green
LOC_Os02g56810	0.713064	green
LOC_Os02g56850	0.943702	green
LOC_Os02g56900	0.981557	green
LOC_Os02g56960	0.817783	green
LOC_Os02g57070	0.774882	green
LOC_Os02g57160	0.971403	green
LOC_Os02g57220	0.97852	green
LOC_Os02g57350	0.970355	green
LOC_Os02g57460	0.864673	green
LOC_Os02g57530	0.93936	green
LOC_Os02g57650	0.985925	green
LOC_Os02g58080	0.981531	green
LOC_Os02g58100	0.909137	green
LOC_Os02g58150	0.964153	green
LOC_Os02g58300	0.765738	green
LOC_Os02g58310	0.959681	green
LOC_Os03g01740	0.98202	green
LOC_Os03g01990	0.917658	green
LOC_Os03g02260	0.987682	green
LOC_Os03g02300	0.84277	green
LOC_Os03g02390	0.990115	green
LOC_Os03g02514	0.913702	green
LOC_Os03g02530	0.928159	green
LOC_Os03g02874	0.721321	green
LOC_Os03g03200	0.924597	green
LOC_Os03g03370	0.849627	green
LOC_Os03g03450	0.751473	green
LOC_Os03g03510	0.935697	green
LOC_Os03g03520	0.965203	green
LOC_Os03g03550	0.887285	green
LOC_Os03g03560	0.854748	green
LOC_Os03g03590	0.963136	green
LOC_Os03g03650	0.871855	green
LOC_Os03g03790	0.844562	green
LOC_Os03g03980	0.789053	green
LOC_Os03g04040	0.848895	green
LOC_Os03g04070	0.77873	green
LOC_Os03g04110	0.904251	green
LOC_Os03g04120	0.964154	green
LOC_Os03g04270	0.936286	green
LOC_Os03g04370	0.884167	green
LOC_Os03g04410	0.94996	green
LOC_Os03g04710	0.714364	green
LOC_Os03g04740	0.855048	green
LOC_Os03g04770	0.848694	green
LOC_Os03g04920	0.972925	green
LOC_Os03g04970	0.973376	green
LOC_Os03g05100	0.866924	green
LOC_Os03g05110	0.985933	green
LOC_Os03g05310	0.862529	green
LOC_Os03g05440	0.943752	green
LOC_Os03g05730	0.988516	green
LOC_Os03g05750	0.948777	green
LOC_Os03g05820	0.939634	green
LOC_Os03g05920	0.885053	green
LOC_Os03g05990	0.834604	green
LOC_Os03g06090	0.983585	green
LOC_Os03g06200	0.871102	green
LOC_Os03g06220	0.994892	green
LOC_Os03g06250	0.944568	green
LOC_Os03g06330	0.972782	green
LOC_Os03g06980	0.758417	green
LOC_Os03g07120	0.905151	green
LOC_Os03g07530	0.872642	green
LOC_Os03g07960	0.938826	green
LOC_Os03g08140	0.853601	green
LOC_Os03g08150	0.960024	green
LOC_Os03g08280	0.996017	green
LOC_Os03g08320	0.769043	green
LOC_Os03g08330	0.739687	green
LOC_Os03g08550	0.881297	green
LOC_Os03g08580	0.848547	green
LOC_Os03g08600	0.722773	green
LOC_Os03g08700	0.949563	green
LOC_Os03g08860	0.988195	green
LOC_Os03g08900	0.893174	green
LOC_Os03g08920	0.835575	green
LOC_Os03g08940	0.980433	green
LOC_Os03g08960	0.973326	green
LOC_Os03g08970	0.966371	green
LOC_Os03g09070	0.731301	green
LOC_Os03g09110	0.960607	green
LOC_Os03g09140	0.91876	green
LOC_Os03g09230	0.735356	green
LOC_Os03g09250	0.98388	green
LOC_Os03g09290	0.932466	green
LOC_Os03g09900	0.814089	green
LOC_Os03g09910	0.891955	green
LOC_Os03g10050	0.964917	green
LOC_Os03g10080	0.97642	green
LOC_Os03g10140	0.976199	green
LOC_Os03g10240	0.87306	green
LOC_Os03g10410	0.979051	green
LOC_Os03g10640	0.899257	green
LOC_Os03g10680	0.904397	green
LOC_Os03g10780	0.92403	green
LOC_Os03g10810	0.911911	green
LOC_Os03g10910	0.900507	green
LOC_Os03g10920	0.897885	green
LOC_Os03g10950	0.9878	green
LOC_Os03g11330	0.86355	green
LOC_Os03g11420	0.967795	green
LOC_Os03g11510	0.907172	green
LOC_Os03g11570	0.994454	green
LOC_Os03g11590	0.982689	green
LOC_Os03g11900	0.727203	green
LOC_Os03g11910	0.954685	green
LOC_Os03g12370	0.945019	green
LOC_Os03g12620	0.919254	green
LOC_Os03g12660	0.85954	green
LOC_Os03g12820	0.974632	green
LOC_Os03g12920	0.748984	green
LOC_Os03g13040	0.910296	green
LOC_Os03g13220	0.95703	green
LOC_Os03g13300	0.923499	green
LOC_Os03g13310	0.890958	green
LOC_Os03g13450	0.935736	green
LOC_Os03g13540	0.930178	green
LOC_Os03g13560	0.96586	green
LOC_Os03g13800	0.924931	green
LOC_Os03g13810	0.985074	green
LOC_Os03g13840	0.882676	green
LOC_Os03g13850	0.822267	green
LOC_Os03g14258	0.898442	green
LOC_Os03g14370	0.967884	green
LOC_Os03g14380	0.965462	green
LOC_Os03g14400	0.831011	green
LOC_Os03g14690	0.933155	green
LOC_Os03g14840	0.798077	green
LOC_Os03g14880	0.91418	green
LOC_Os03g14890	0.906756	green
LOC_Os03g14915	0.879515	green
LOC_Os03g15530	0.961187	green
LOC_Os03g15570	0.974742	green
LOC_Os03g15720	0.993418	green
LOC_Os03g15750	0.9438	green
LOC_Os03g15780	0.731658	green
LOC_Os03g15850	0.927093	green
LOC_Os03g15890	0.96582	green
LOC_Os03g16020	0.851486	green
LOC_Os03g16170	0.87974	green
LOC_Os03g16334	0.788915	green
LOC_Os03g16410	0.933414	green
LOC_Os03g16670	0.934928	green
LOC_Os03g16700	0.823511	green
LOC_Os03g16860	0.991316	green
LOC_Os03g17000	0.951842	green
LOC_Os03g17590	0.979129	green
LOC_Os03g17670	0.969185	green
LOC_Os03g17700	0.77092	green
LOC_Os03g17740	0.990744	green
LOC_Os03g17940	0.961698	green
LOC_Os03g17990	0.975327	green
LOC_Os03g18070	0.93561	green
LOC_Os03g18140	0.942704	green
LOC_Os03g18150	0.949597	green
LOC_Os03g18360	0.951958	green
LOC_Os03g18380	0.935142	green
LOC_Os03g18490	0.836151	green
LOC_Os03g18740	0.868246	green
LOC_Os03g18830	0.827478	green
LOC_Os03g18840	0.870238	green
LOC_Os03g18910	0.94544	green
LOC_Os03g19070	0.949655	green
LOC_Os03g19190	0.868362	green
LOC_Os03g19260	0.738578	green
LOC_Os03g19290	0.767554	green
LOC_Os03g19310	0.816194	green
LOC_Os03g19370	0.957934	green
LOC_Os03g19720	0.980548	green
LOC_Os03g19970	0.924926	green
LOC_Os03g20020	0.988284	green
LOC_Os03g20170	0.96393	green
LOC_Os03g20330	0.945364	green
LOC_Os03g20370	0.941927	green
LOC_Os03g20380	0.886824	green
LOC_Os03g20440	0.906565	green
LOC_Os03g20550	0.967445	green
LOC_Os03g20600	0.73073	green
LOC_Os03g20670	0.964815	green
LOC_Os03g20840	0.906482	green
LOC_Os03g20850	0.871264	green
LOC_Os03g20949	0.760668	green
LOC_Os03g21030	0.92047	green
LOC_Os03g21250	0.765958	green
LOC_Os03g21380	0.963388	green
LOC_Os03g21390	0.953239	green
LOC_Os03g21640	0.88236	green
LOC_Os03g21690	0.991662	green
LOC_Os03g21710	0.951855	green
LOC_Os03g21950	0.979126	green
LOC_Os03g22200	0.843683	green
LOC_Os03g22820	0.802954	green
LOC_Os03g24560	0.86107	green
LOC_Os03g24610	0.941482	green
LOC_Os03g24730	0.958772	green
LOC_Os03g25050	0.708853	green
LOC_Os03g25440	0.756635	green
LOC_Os03g25750	0.993267	green
LOC_Os03g25760	0.840262	green
LOC_Os03g26200	0.931877	green
LOC_Os03g26460	0.963366	green
LOC_Os03g26970	0.909177	green
LOC_Os03g27019	0.968242	green
LOC_Os03g27040	0.958001	green
LOC_Os03g27080	0.96323	green
LOC_Os03g27230	0.915867	green
LOC_Os03g27960	0.947399	green
LOC_Os03g27990	0.977281	green
LOC_Os03g28960	0.90764	green
LOC_Os03g29240	0.972526	green
LOC_Os03g30740	0.724218	green
LOC_Os03g30780	0.975591	green
LOC_Os03g30790	0.989785	green
LOC_Os03g30950	0.780774	green
LOC_Os03g31570	0.945505	green
LOC_Os03g32170	0.905293	green
LOC_Os03g32560	0.920855	green
LOC_Os03g33520	0.876223	green
LOC_Os03g33580	0.82589	green
LOC_Os03g36930	0.983487	green
LOC_Os03g37830	0.907902	green
LOC_Os03g38350	0.935298	green
LOC_Os03g38740	0.939676	green
LOC_Os03g38800	0.9502	green
LOC_Os03g39860	0.897966	green
LOC_Os03g40100	0.774871	green
LOC_Os03g40270	0.840431	green
LOC_Os03g40540	0.944692	green
LOC_Os03g41390	0.965902	green
LOC_Os03g41419	0.96817	green
LOC_Os03g42464	0.976921	green
LOC_Os03g42830	0.945732	green
LOC_Os03g43770	0.705342	green
LOC_Os03g43880	0.928838	green
LOC_Os03g44200	0.98598	green
LOC_Os03g44430	0.779065	green
LOC_Os03g44760	0.951796	green
LOC_Os03g44830	0.718558	green
LOC_Os03g45180	0.985388	green
LOC_Os03g45260	0.942819	green
LOC_Os03g45270	0.966635	green
LOC_Os03g45370	0.913362	green
LOC_Os03g45720	0.979197	green
LOC_Os03g45730	0.994281	green
LOC_Os03g46600	0.755017	green
LOC_Os03g47034	0.977056	green
LOC_Os03g47930	0.886101	green
LOC_Os03g48080	0.993831	green
LOC_Os03g48310	0.914475	green
LOC_Os03g48660	0.819427	green
LOC_Os03g48930	0.992209	green
LOC_Os03g50120	0.816903	green
LOC_Os03g50130	0.936634	green
LOC_Os03g50280	0.956294	green
LOC_Os03g50290	0.987572	green
LOC_Os03g50490	0.961432	green
LOC_Os03g50590	0.942127	green
LOC_Os03g50710	0.792388	green
LOC_Os03g50720	0.73735	green
LOC_Os03g50870	0.942707	green
LOC_Os03g50880	0.937434	green
LOC_Os03g51000	0.961899	green
LOC_Os03g51390	0.843756	green
LOC_Os03g51459	0.989177	green
LOC_Os03g51479	0.86914	green
LOC_Os03g51920	0.870679	green
LOC_Os03g52340	0.960677	green
LOC_Os03g52410	0.868601	green
LOC_Os03g52720	0.875626	green
LOC_Os03g52910	0.915778	green
LOC_Os03g53070	0.993925	green
LOC_Os03g53200	0.742759	green
LOC_Os03g53220	0.985636	green
LOC_Os03g53400	0.970239	green
LOC_Os03g53660	0.948082	green
LOC_Os03g53730	0.88103	green
LOC_Os03g53750	0.931076	green
LOC_Os03g53910	0.960029	green
LOC_Os03g53930	0.974227	green
LOC_Os03g54750	0.835285	green
LOC_Os03g54760	0.979443	green
LOC_Os03g55050	0.812121	green
LOC_Os03g55070	0.917472	green
LOC_Os03g55090	0.853753	green
LOC_Os03g55240	0.763215	green
LOC_Os03g55280	0.962008	green
LOC_Os03g55290	0.862104	green
LOC_Os03g55300	0.948406	green
LOC_Os03g55320	0.938865	green
LOC_Os03g55430	0.922024	green
LOC_Os03g55540	0.896462	green
LOC_Os03g55560	0.883451	green
LOC_Os03g55874	0.959322	green
LOC_Os03g55880	0.755868	green
LOC_Os03g56160	0.736059	green
LOC_Os03g56241	0.936516	green
LOC_Os03g56540	0.993423	green
LOC_Os03g56660	0.93903	green
LOC_Os03g56860	0.865462	green
LOC_Os03g57040	0.923149	green
LOC_Os03g57310	0.882135	green
LOC_Os03g57320	0.97043	green
LOC_Os03g57340	0.987921	green
LOC_Os03g57420	0.922735	green
LOC_Os03g57450	0.931596	green
LOC_Os03g57640	0.919599	green
LOC_Os03g57880	0.94439	green
LOC_Os03g58010	0.994869	green
LOC_Os03g58150	0.973044	green
LOC_Os03g58630	0.994104	green
LOC_Os03g58764	0.978801	green
LOC_Os03g58790	0.985752	green
LOC_Os03g59050	0.978594	green
LOC_Os03g59070	0.839213	green
LOC_Os03g59180	0.973101	green
LOC_Os03g59320	0.98925	green
LOC_Os03g59480	0.954718	green
LOC_Os03g59770	0.9102	green
LOC_Os03g60080	0.953718	green
LOC_Os03g60090	0.8427	green
LOC_Os03g60220	0.834359	green
LOC_Os03g60370	0.963956	green
LOC_Os03g60520	0.879345	green
LOC_Os03g60560	0.981673	green
LOC_Os03g60570	0.952916	green
LOC_Os03g60580	0.952259	green
LOC_Os03g60650	0.767235	green
LOC_Os03g60740	0.942887	green
LOC_Os03g60780	0.976369	green
LOC_Os03g61690	0.900923	green
LOC_Os03g62010	0.92768	green
LOC_Os03g62090	0.778658	green
LOC_Os03g62160	0.830753	green
LOC_Os03g62340	0.966864	green
LOC_Os03g62420	0.886676	green
LOC_Os03g62480	0.757257	green
LOC_Os03g62490	0.986818	green
LOC_Os03g62720	0.889067	green
LOC_Os03g63270	0.953881	green
LOC_Os03g63280	0.83989	green
LOC_Os03g63310	0.748993	green
LOC_Os04g01230	0.937152	green
LOC_Os04g01310	0.862746	green
LOC_Os04g01520	0.798728	green
LOC_Os04g01590	0.900543	green
LOC_Os04g02050	0.948764	green
LOC_Os04g02140	0.969215	green
LOC_Os04g02650	0.85185	green
LOC_Os04g02670	0.910052	green
LOC_Os04g03980	0.708935	green
LOC_Os04g05010	0.713216	green
LOC_Os04g10690	0.953947	green
LOC_Os04g12480	0.824375	green
LOC_Os04g12690	0.938821	green
LOC_Os04g12710	0.894455	green
LOC_Os04g12950	0.95658	green
LOC_Os04g12960	0.986338	green
LOC_Os04g12970	0.787741	green
LOC_Os04g12980	0.800164	green
LOC_Os04g13140	0.895943	green
LOC_Os04g14810	0.907267	green
LOC_Os04g15580	0.714874	green
LOC_Os04g15920	0.835022	green
LOC_Os04g17050	0.939979	green
LOC_Os04g17100	0.896181	green
LOC_Os04g23580	0.87219	green
LOC_Os04g24600	0.709953	green
LOC_Os04g27800	0.972044	green
LOC_Os04g27810	0.91725	green
LOC_Os04g28280	0.816616	green
LOC_Os04g30010	0.814704	green
LOC_Os04g30420	0.988219	green
LOC_Os04g30490	0.919179	green
LOC_Os04g30790	0.748864	green
LOC_Os04g31610	0.879978	green
LOC_Os04g32310	0.961945	green
LOC_Os04g32330	0.984946	green
LOC_Os04g32550	0.957402	green
LOC_Os04g32580	0.955814	green
LOC_Os04g32920	0.898253	green
LOC_Os04g32950	0.858021	green
LOC_Os04g33050	0.830759	green
LOC_Os04g33190	0.864095	green
LOC_Os04g33390	0.904876	green
LOC_Os04g33460	0.890016	green
LOC_Os04g33490	0.982947	green
LOC_Os04g33610	0.900624	green
LOC_Os04g33640	0.868199	green
LOC_Os04g33770	0.883092	green
LOC_Os04g33950	0.944992	green
LOC_Os04g34000	0.873408	green
LOC_Os04g34370	0.848639	green
LOC_Os04g35070	0.863448	green
LOC_Os04g35100	0.914609	green
LOC_Os04g35540	0.901813	green
LOC_Os04g35560	0.902063	green
LOC_Os04g35890	0.950545	green
LOC_Os04g36580	0.907744	green
LOC_Os04g36590	0.837287	green
LOC_Os04g36600	0.864062	green
LOC_Os04g37430	0.925448	green
LOC_Os04g37490	0.876942	green
LOC_Os04g37500	0.703932	green
LOC_Os04g37570	0.967117	green
LOC_Os04g37580	0.84178	green
LOC_Os04g37670	0.799753	green
LOC_Os04g37700	0.958543	green
LOC_Os04g37710	0.925393	green
LOC_Os04g37740	0.852251	green
LOC_Os04g38520	0.962814	green
LOC_Os04g38720	0.851707	green
LOC_Os04g38880	0.85455	green
LOC_Os04g38885	0.936188	green
LOC_Os04g38900	0.949113	green
LOC_Os04g38970	0.961937	green
LOC_Os04g39080	0.952206	green
LOC_Os04g39180	0.909113	green
LOC_Os04g39210	0.971335	green
LOC_Os04g39290	0.854118	green
LOC_Os04g39350	0.832774	green
LOC_Os04g39540	0.86394	green
LOC_Os04g40050	0.806668	green
LOC_Os04g40090	0.914072	green
LOC_Os04g40140	0.919772	green
LOC_Os04g40310	0.985015	green
LOC_Os04g40910	0.934026	green
LOC_Os04g41110	0.914288	green
LOC_Os04g41160	0.971826	green
LOC_Os04g41300	0.744913	green
LOC_Os04g41320	0.971945	green
LOC_Os04g41380	0.883278	green
LOC_Os04g41500	0.964841	green
LOC_Os04g41570	0.957028	green
LOC_Os04g41860	0.918845	green
LOC_Os04g41960	0.936776	green
LOC_Os04g41970	0.852745	green
LOC_Os04g42770	0.800353	green
LOC_Os04g42800	0.844216	green
LOC_Os04g43070	0.828652	green
LOC_Os04g43300	0.884362	green
LOC_Os04g43440	0.963907	green
LOC_Os04g43680	0.927351	green
LOC_Os04g43800	0.846146	green
LOC_Os04g43820	0.944389	green
LOC_Os04g43910	0.824812	green
LOC_Os04g43916	0.958116	green
LOC_Os04g44530	0.98899	green
LOC_Os04g44700	0.984473	green
LOC_Os04g44770	0.945448	green
LOC_Os04g44790	0.975543	green
LOC_Os04g44910	0.946859	green
LOC_Os04g45020	0.817898	green
LOC_Os04g45090	0.924142	green
LOC_Os04g45160	0.956775	green
LOC_Os04g45170	0.907819	green
LOC_Os04g45370	0.959275	green
LOC_Os04g45590	0.967087	green
LOC_Os04g45730	0.83875	green
LOC_Os04g45821	0.832813	green
LOC_Os04g45860	0.887672	green
LOC_Os04g45880	0.73975	green
LOC_Os04g45890	0.826008	green
LOC_Os04g45900	0.79053	green
LOC_Os04g45940	0.926095	green
LOC_Os04g46020	0.984153	green
LOC_Os04g46079	0.967349	green
LOC_Os04g46320	0.97422	green
LOC_Os04g46440	0.902364	green
LOC_Os04g46880	0.809773	green
LOC_Os04g46960	0.993052	green
LOC_Os04g46970	0.933683	green
LOC_Os04g46990	0.81707	green
LOC_Os04g47110	0.984264	green
LOC_Os04g47690	0.967074	green
LOC_Os04g47720	0.884636	green
LOC_Os04g47970	0.965106	green
LOC_Os04g48030	0.984716	green
LOC_Os04g48060	0.829018	green
LOC_Os04g48070	0.979678	green
LOC_Os04g48380	0.857355	green
LOC_Os04g48390	0.805395	green
LOC_Os04g48750	0.948567	green
LOC_Os04g48810	0.870728	green
LOC_Os04g48880	0.963938	green
LOC_Os04g49000	0.924707	green
LOC_Os04g49220	0.769626	green
LOC_Os04g49350	0.961822	green
LOC_Os04g49460	0.964098	green
LOC_Os04g49510	0.98226	green
LOC_Os04g49520	0.9888	green
LOC_Os04g50200	0.862402	green
LOC_Os04g50204	0.804554	green
LOC_Os04g50730	0.727488	green
LOC_Os04g50780	0.774324	green
LOC_Os04g50790	0.775884	green
LOC_Os04g51130	0.861038	green
LOC_Os04g51140	0.955555	green
LOC_Os04g51150	0.995223	green
LOC_Os04g51160	0.843758	green
LOC_Os04g51270	0.955346	green
LOC_Os04g51320	0.961038	green
LOC_Os04g51370	0.981485	green
LOC_Os04g51460	0.954659	green
LOC_Os04g51820	0.832726	green
LOC_Os04g51970	0.877914	green
LOC_Os04g52090	0.923017	green
LOC_Os04g52270	0.983862	green
LOC_Os04g52300	0.959622	green
LOC_Os04g52504	0.963321	green
LOC_Os04g52540	0.927963	green
LOC_Os04g52730	0.854337	green
LOC_Os04g52740	0.913067	green
LOC_Os04g52750	0.702168	green
LOC_Os04g52760	0.978055	green
LOC_Os04g52840	0.935269	green
LOC_Os04g52860	0.90365	green
LOC_Os04g53190	0.950539	green
LOC_Os04g53370	0.943854	green
LOC_Os04g53606	0.987501	green
LOC_Os04g53620	0.9669	green
LOC_Os04g53720	0.957102	green
LOC_Os04g53998	0.896602	green
LOC_Os04g54002	0.714009	green
LOC_Os04g54010	0.806489	green
LOC_Os04g54200	0.927294	green
LOC_Os04g54350	0.959895	green
LOC_Os04g54360	0.992806	green
LOC_Os04g54390	0.806932	green
LOC_Os04g54830	0.768552	green
LOC_Os04g55240	0.987514	green
LOC_Os04g55640	0.89758	green
LOC_Os04g55720	0.883747	green
LOC_Os04g55940	0.988602	green
LOC_Os04g56030	0.914862	green
LOC_Os04g56040	0.84485	green
LOC_Os04g56510	0.985141	green
LOC_Os04g56530	0.910515	green
LOC_Os04g56590	0.94806	green
LOC_Os04g57180	0.849473	green
LOC_Os04g57200	0.978946	green
LOC_Os04g57310	0.985278	green
LOC_Os04g57320	0.921574	green
LOC_Os04g57340	0.880767	green
LOC_Os04g57540	0.74686	green
LOC_Os04g57550	0.993629	green
LOC_Os04g57690	0.967604	green
LOC_Os04g57700	0.897231	green
LOC_Os04g57760	0.924007	green
LOC_Os04g57810	0.971058	green
LOC_Os04g57880	0.956002	green
LOC_Os04g58100	0.857661	green
LOC_Os04g58110	0.991292	green
LOC_Os04g58320	0.965362	green
LOC_Os04g58330	0.918706	green
LOC_Os04g58710	0.964622	green
LOC_Os04g58810	0.901317	green
LOC_Os04g58850	0.888495	green
LOC_Os04g58860	0.832328	green
LOC_Os04g58890	0.986722	green
LOC_Os04g58980	0.939485	green
LOC_Os04g59440	0.72756	green
LOC_Os04g59520	0.877167	green
LOC_Os05g01200	0.734532	green
LOC_Os05g01240	0.974574	green
LOC_Os05g01262	0.923964	green
LOC_Os05g01360	0.96425	green
LOC_Os05g01460	0.87359	green
LOC_Os05g01730	0.960017	green
LOC_Os05g01760	0.98711	green
LOC_Os05g01820	0.994585	green
LOC_Os05g02040	0.881827	green
LOC_Os05g02060	0.846723	green
LOC_Os05g02140	0.830068	green
LOC_Os05g02310	0.837625	green
LOC_Os05g02754	0.821013	green
LOC_Os05g02760	0.896085	green
LOC_Os05g02940	0.990066	green
LOC_Os05g03590	0.897131	green
LOC_Os05g03620	0.932641	green
LOC_Os05g03740	0.955309	green
LOC_Os05g03830	0.944301	green
LOC_Os05g03960	0.936079	green
LOC_Os05g04000	0.971266	green
LOC_Os05g04360	0.947894	green
LOC_Os05g04380	0.832261	green
LOC_Os05g04530	0.914811	green
LOC_Os05g04700	0.986879	green
LOC_Os05g04960	0.93157	green
LOC_Os05g05030	0.992513	green
LOC_Os05g05080	0.928842	green
LOC_Os05g05100	0.979421	green
LOC_Os05g05160	0.968523	green
LOC_Os05g05310	0.97347	green
LOC_Os05g05560	0.794961	green
LOC_Os05g05850	0.915258	green
LOC_Os05g05860	0.963575	green
LOC_Os05g05940	0.973599	green
LOC_Os05g06430	0.858714	green
LOC_Os05g06700	0.990991	green
LOC_Os05g06750	0.979983	green
LOC_Os05g06990	0.940852	green
LOC_Os05g07632	0.891722	green
LOC_Os05g07790	0.935375	green
LOC_Os05g08410	0.963685	green
LOC_Os05g08840	0.979249	green
LOC_Os05g08854	0.856191	green
LOC_Os05g08860	0.864627	green
LOC_Os05g08910	0.826772	green
LOC_Os05g08970	0.96687	green
LOC_Os05g09020	0.981491	green
LOC_Os05g09440	0.944519	green
LOC_Os05g10620	0.973957	green
LOC_Os05g10625	0.966257	green
LOC_Os05g10650	0.819827	green
LOC_Os05g10840	0.962502	green
LOC_Os05g10930	0.938034	green
LOC_Os05g11010	0.881622	green
LOC_Os05g11840	0.905095	green
LOC_Os05g13330	0.978667	green
LOC_Os05g13580	0.905419	green
LOC_Os05g13790	0.915144	green
LOC_Os05g14940	0.751673	green
LOC_Os05g15530	0.762524	green
LOC_Os05g18750	0.879065	green
LOC_Os05g19970	0.932794	green
LOC_Os05g21180	0.743494	green
LOC_Os05g22990	0.912733	green
LOC_Os05g23130	0.889025	green
LOC_Os05g23530	0.973067	green
LOC_Os05g23860	0.972093	green
LOC_Os05g24010	0.918814	green
LOC_Os05g24550	0.914625	green
LOC_Os05g24780	0.8628	green
LOC_Os05g25640	0.928127	green
LOC_Os05g25770	0.982824	green
LOC_Os05g25840	0.896143	green
LOC_Os05g25920	0.810066	green
LOC_Os05g26660	0.984568	green
LOC_Os05g26820	0.73447	green
LOC_Os05g26840	0.879023	green
LOC_Os05g26870	0.929571	green
LOC_Os05g27340	0.917854	green
LOC_Os05g27730	0.951695	green
LOC_Os05g27930	0.973952	green
LOC_Os05g28280	0.950743	green
LOC_Os05g29030	0.988516	green
LOC_Os05g29050	0.966873	green
LOC_Os05g29990	0.970687	green
LOC_Os05g30250	0.849895	green
LOC_Os05g30340	0.781719	green
LOC_Os05g30500	0.788572	green
LOC_Os05g30510	0.816934	green
LOC_Os05g30710	0.925467	green
LOC_Os05g30970	0.84706	green
LOC_Os05g30980	0.904489	green
LOC_Os05g31290	0.719596	green
LOC_Os05g31670	0.95253	green
LOC_Os05g31740	0.705839	green
LOC_Os05g31770	0.98036	green
LOC_Os05g32230	0.859449	green
LOC_Os05g32310	0.949012	green
LOC_Os05g32320	0.974387	green
LOC_Os05g32370	0.924264	green
LOC_Os05g32530	0.908705	green
LOC_Os05g32710	0.727713	green
LOC_Os05g32860	0.980338	green
LOC_Os05g33310	0.925551	green
LOC_Os05g33320	0.893523	green
LOC_Os05g33380	0.963068	green
LOC_Os05g33400	0.825854	green
LOC_Os05g33580	0.938691	green
LOC_Os05g33710	0.851355	green
LOC_Os05g33940	0.946797	green
LOC_Os05g34150	0.788299	green
LOC_Os05g34480	0.966505	green
LOC_Os05g34670	0.982287	green
LOC_Os05g34680	0.940743	green
LOC_Os05g34770	0.993234	green
LOC_Os05g34950	0.932655	green
LOC_Os05g35060	0.852145	green
LOC_Os05g35190	0.950469	green
LOC_Os05g36140	0.958567	green
LOC_Os05g37450	0.960478	green
LOC_Os05g37970	0.943204	green
LOC_Os05g38250	0.742973	green
LOC_Os05g38270	0.987222	green
LOC_Os05g38290	0.890984	green
LOC_Os05g38350	0.986345	green
LOC_Os05g38460	0.914192	green
LOC_Os05g38530	0.988005	green
LOC_Os05g38610	0.979993	green
LOC_Os05g38710	0.954873	green
LOC_Os05g39240	0.926891	green
LOC_Os05g39320	0.798757	green
LOC_Os05g39350	0.985083	green
LOC_Os05g39400	0.895725	green
LOC_Os05g39410	0.985012	green
LOC_Os05g39590	0.784823	green
LOC_Os05g39670	0.984778	green
LOC_Os05g39720	0.813751	green
LOC_Os05g39860	0.814025	green
LOC_Os05g39930	0.833115	green
LOC_Os05g40010	0.962333	green
LOC_Os05g40420	0.975798	green
LOC_Os05g40720	0.954855	green
LOC_Os05g40920	0.809366	green
LOC_Os05g40960	0.771041	green
LOC_Os05g41030	0.972494	green
LOC_Os05g41150	0.978852	green
LOC_Os05g41160	0.964353	green
LOC_Os05g41180	0.991236	green
LOC_Os05g41370	0.808818	green
LOC_Os05g41380	0.975672	green
LOC_Os05g41460	0.977777	green
LOC_Os05g41480	0.985874	green
LOC_Os05g41490	0.917176	green
LOC_Os05g41610	0.917277	green
LOC_Os05g41900	0.924131	green
LOC_Os05g42020	0.850125	green
LOC_Os05g42230	0.879695	green
LOC_Os05g42250	0.75639	green
LOC_Os05g42424	0.97679	green
LOC_Os05g43240	0.860585	green
LOC_Os05g43470	0.97737	green
LOC_Os05g43540	0.957989	green
LOC_Os05g43570	0.992871	green
LOC_Os05g43660	0.750767	green
LOC_Os05g43770	0.819103	green
LOC_Os05g43970	0.770753	green
LOC_Os05g44310	0.967854	green
LOC_Os05g44340	0.975236	green
LOC_Os05g44770	0.745708	green
LOC_Os05g45060	0.768577	green
LOC_Os05g45090	0.763053	green
LOC_Os05g45140	0.729967	green
LOC_Os05g45170	0.81259	green
LOC_Os05g45210	0.852545	green
LOC_Os05g45320	0.798915	green
LOC_Os05g45410	0.883861	green
LOC_Os05g45440	0.872926	green
LOC_Os05g45450	0.902395	green
LOC_Os05g45490	0.963972	green
LOC_Os05g45740	0.873267	green
LOC_Os05g45880	0.947309	green
LOC_Os05g45950	0.957762	green
LOC_Os05g46020	0.948466	green
LOC_Os05g46240	0.970042	green
LOC_Os05g46290	0.935641	green
LOC_Os05g46350	0.741599	green
LOC_Os05g46750	0.841915	green
LOC_Os05g46760	0.969037	green
LOC_Os05g47490	0.96389	green
LOC_Os05g47550	0.916712	green
LOC_Os05g47630	0.898223	green
LOC_Os05g47730	0.927036	green
LOC_Os05g47770	0.845886	green
LOC_Os05g47810	0.905944	green
LOC_Os05g47830	0.840851	green
LOC_Os05g47880	0.81208	green
LOC_Os05g47960	0.872725	green
LOC_Os05g48160	0.70109	green
LOC_Os05g48650	0.818633	green
LOC_Os05g48760	0.857689	green
LOC_Os05g48810	0.98831	green
LOC_Os05g48840	0.834274	green
LOC_Os05g48855	0.990416	green
LOC_Os05g48860	0.970422	green
LOC_Os05g48930	0.89698	green
LOC_Os05g48980	0.971515	green
LOC_Os05g49080	0.921717	green
LOC_Os05g49140	0.887407	green
LOC_Os05g49300	0.964019	green
LOC_Os05g49900	0.91566	green
LOC_Os05g49940	0.878825	green
LOC_Os05g50100	0.798805	green
LOC_Os05g50180	0.873504	green
LOC_Os05g50210	0.905826	green
LOC_Os05g50250	0.977158	green
LOC_Os05g50380	0.708494	green
LOC_Os05g50450	0.719226	green
LOC_Os05g50510	0.93968	green
LOC_Os05g50550	0.936491	green
LOC_Os05g50560	0.83165	green
LOC_Os05g50570	0.953888	green
LOC_Os05g50580	0.787461	green
LOC_Os05g50654	0.929445	green
LOC_Os05g50750	0.848539	green
LOC_Os05g50810	0.985918	green
LOC_Os05g50820	0.806173	green
LOC_Os05g50930	0.96536	green
LOC_Os05g50970	0.986424	green
LOC_Os05g51130	0.978529	green
LOC_Os05g51430	0.702196	green
LOC_Os05g51520	0.824343	green
LOC_Os05g51570	0.756754	green
LOC_Os05g51690	0.872057	green
LOC_Os06g01200	0.9668	green
LOC_Os06g01630	0.983942	green
LOC_Os06g01990	0.898208	green
LOC_Os06g02144	0.966908	green
LOC_Os06g02470	0.956683	green
LOC_Os06g03580	0.949815	green
LOC_Os06g03720	0.948499	green
LOC_Os06g03810	0.73857	green
LOC_Os06g04070	0.912792	green
LOC_Os06g04210	0.805525	green
LOC_Os06g04220	0.784238	green
LOC_Os06g04240	0.831404	green
LOC_Os06g04280	0.912789	green
LOC_Os06g04480	0.83281	green
LOC_Os06g04510	0.923458	green
LOC_Os06g04790	0.966844	green
LOC_Os06g05130	0.979134	green
LOC_Os06g05400	0.968173	green
LOC_Os06g05450	0.761489	green
LOC_Os06g05470	0.986215	green
LOC_Os06g05510	0.823774	green
LOC_Os06g05540	0.793155	green
LOC_Os06g05740	0.718124	green
LOC_Os06g06030	0.983836	green
LOC_Os06g06170	0.950202	green
LOC_Os06g06230	0.817839	green
LOC_Os06g06340	0.753116	green
LOC_Os06g06560	0.977149	green
LOC_Os06g06760	0.826038	green
LOC_Os06g06790	0.798398	green
LOC_Os06g06802	0.846131	green
LOC_Os06g06880	0.913227	green
LOC_Os06g06900	0.928852	green
LOC_Os06g06980	0.949704	green
LOC_Os06g07140	0.981013	green
LOC_Os06g07760	0.867785	green
LOC_Os06g08170	0.980185	green
LOC_Os06g08280	0.929295	green
LOC_Os06g08460	0.88087	green
LOC_Os06g09310	0.973988	green
LOC_Os06g09320	0.8708	green
LOC_Os06g09370	0.97024	green
LOC_Os06g09560	0.905178	green
LOC_Os06g10160	0.93846	green
LOC_Os06g10210	0.870199	green
LOC_Os06g10530	0.776689	green
LOC_Os06g10650	0.860038	green
LOC_Os06g11150	0.927492	green
LOC_Os06g11210	0.840353	green
LOC_Os06g11240	0.953185	green
LOC_Os06g11290	0.977374	green
LOC_Os06g11440	0.958313	green
LOC_Os06g11600	0.785122	green
LOC_Os06g11610	0.899635	green
LOC_Os06g11620	0.959525	green
LOC_Os06g11990	0.731253	green
LOC_Os06g12020	0.926747	green
LOC_Os06g12150	0.796056	green
LOC_Os06g12250	0.956186	green
LOC_Os06g12530	0.970021	green
LOC_Os06g12560	0.840168	green
LOC_Os06g13010	0.965389	green
LOC_Os06g13180	0.908683	green
LOC_Os06g13190	0.876763	green
LOC_Os06g13220	0.962412	green
LOC_Os06g13560	0.904826	green
LOC_Os06g14190	0.992133	green
LOC_Os06g14450	0.934608	green
LOC_Os06g14490	0.943135	green
LOC_Os06g14510	0.878775	green
LOC_Os06g14620	0.79041	green
LOC_Os06g15910	0.703215	green
LOC_Os06g16420	0.947003	green
LOC_Os06g18140	0.884194	green
LOC_Os06g20960	0.76437	green
LOC_Os06g21380	0.982181	green
LOC_Os06g22030	0.981568	green
LOC_Os06g22070	0.887187	green
LOC_Os06g22140	0.985864	green
LOC_Os06g22660	0.780079	green
LOC_Os06g23290	0.977087	green
LOC_Os06g23440	0.981919	green
LOC_Os06g24704	0.841539	green
LOC_Os06g25250	0.914575	green
LOC_Os06g25470	0.925812	green
LOC_Os06g27560	0.956879	green
LOC_Os06g27760	0.92487	green
LOC_Os06g27770	0.945591	green
LOC_Os06g30970	0.952025	green
LOC_Os06g32650	0.829384	green
LOC_Os06g33170	0.908746	green
LOC_Os06g33320	0.919317	green
LOC_Os06g34020	0.961766	green
LOC_Os06g35060	0.834992	green
LOC_Os06g35160	0.853946	green
LOC_Os06g35630	0.828561	green
LOC_Os06g35650	0.759484	green
LOC_Os06g35900	0.981277	green
LOC_Os06g35960	0.983778	green
LOC_Os06g36070	0.892494	green
LOC_Os06g36210	0.982223	green
LOC_Os06g36990	0.906442	green
LOC_Os06g37140	0.951695	green
LOC_Os06g37160	0.939536	green
LOC_Os06g37410	0.737364	green
LOC_Os06g37660	0.952745	green
LOC_Os06g38320	0.954275	green
LOC_Os06g38950	0.853294	green
LOC_Os06g39240	0.979403	green
LOC_Os06g39520	0.944201	green
LOC_Os06g39590	0.983827	green
LOC_Os06g39870	0.981864	green
LOC_Os06g39875	0.742329	green
LOC_Os06g39880	0.96968	green
LOC_Os06g40030	0.870614	green
LOC_Os06g40120	0.945465	green
LOC_Os06g40210	0.832783	green
LOC_Os06g40440	0.948554	green
LOC_Os06g40560	0.97487	green
LOC_Os06g40720	0.967206	green
LOC_Os06g41710	0.865364	green
LOC_Os06g41770	0.911318	green
LOC_Os06g41780	0.957614	green
LOC_Os06g42660	0.767866	green
LOC_Os06g43020	0.897635	green
LOC_Os06g43090	0.881394	green
LOC_Os06g43190	0.711406	green
LOC_Os06g43570	0.979998	green
LOC_Os06g43700	0.934125	green
LOC_Os06g44010	0.721896	green
LOC_Os06g44040	0.744686	green
LOC_Os06g44160	0.84931	green
LOC_Os06g44250	0.92161	green
LOC_Os06g44420	0.899941	green
LOC_Os06g44880	0.914074	green
LOC_Os06g45040	0.971465	green
LOC_Os06g45500	0.844363	green
LOC_Os06g45570	0.982309	green
LOC_Os06g45650	0.923239	green
LOC_Os06g45710	0.881108	green
LOC_Os06g45950	0.850403	green
LOC_Os06g46140	0.940142	green
LOC_Os06g46340	0.822952	green
LOC_Os06g46450	0.968472	green
LOC_Os06g46550	0.868139	green
LOC_Os06g46770	0.922618	green
LOC_Os06g46920	0.876849	green
LOC_Os06g46950	0.864836	green
LOC_Os06g48230	0.974698	green
LOC_Os06g48310	0.985411	green
LOC_Os06g48520	0.811916	green
LOC_Os06g48610	0.956867	green
LOC_Os06g48720	0.929789	green
LOC_Os06g48950	0.824671	green
LOC_Os06g49460	0.971764	green
LOC_Os06g49470	0.966042	green
LOC_Os06g49640	0.978938	green
LOC_Os06g49660	0.717543	green
LOC_Os06g49700	0.890952	green
LOC_Os06g49750	0.915676	green
LOC_Os06g49780	0.952572	green
LOC_Os06g49800	0.967964	green
LOC_Os06g49890	0.980483	green
LOC_Os06g50050	0.977583	green
LOC_Os06g50060	0.956402	green
LOC_Os06g50390	0.841244	green
LOC_Os06g50410	0.85121	green
LOC_Os06g50960	0.742342	green
LOC_Os06g51029	0.95011	green
LOC_Os06g51260	0.972197	green
LOC_Os06g51310	0.825934	green
LOC_Os06g51360	0.944289	green
LOC_Os07g01020	0.927199	green
LOC_Os07g01910	0.809954	green
LOC_Os07g03020	0.813591	green
LOC_Os07g03790	0.819177	green
LOC_Os07g03820	0.880812	green
LOC_Os07g03860	0.964607	green
LOC_Os07g04040	0.956862	green
LOC_Os07g04210	0.981338	green
LOC_Os07g04820	0.852384	green
LOC_Os07g06460	0.825876	green
LOC_Os07g06600	0.821674	green
LOC_Os07g06800	0.948851	green
LOC_Os07g07040	0.922626	green
LOC_Os07g07080	0.981193	green
LOC_Os07g07290	0.982156	green
LOC_Os07g07300	0.705156	green
LOC_Os07g07550	0.992248	green
LOC_Os07g07990	0.955912	green
LOC_Os07g08150	0.951993	green
LOC_Os07g08160	0.948832	green
LOC_Os07g08840	0.913984	green
LOC_Os07g08970	0.974336	green
LOC_Os07g09340	0.968642	green
LOC_Os07g09420	0.988258	green
LOC_Os07g09610	0.728399	green
LOC_Os07g09670	0.88697	green
LOC_Os07g09680	0.950174	green
LOC_Os07g10150	0.907714	green
LOC_Os07g11070	0.827749	green
LOC_Os07g11080	0.922664	green
LOC_Os07g11100	0.92047	green
LOC_Os07g12240	0.890581	green
LOC_Os07g12340	0.844908	green
LOC_Os07g12510	0.977462	green
LOC_Os07g12790	0.831429	green
LOC_Os07g12810	0.851391	green
LOC_Os07g13800	0.986806	green
LOC_Os07g14650	0.959334	green
LOC_Os07g15880	0.963619	green
LOC_Os07g17330	0.92897	green
LOC_Os07g17360	0.933849	green
LOC_Os07g19444	0.969234	green
LOC_Os07g22670	0.770826	green
LOC_Os07g22680	0.934075	green
LOC_Os07g22730	0.971149	green
LOC_Os07g22770	0.923699	green
LOC_Os07g22930	0.953088	green
LOC_Os07g25700	0.859414	green
LOC_Os07g26740	0.717969	green
LOC_Os07g27490	0.964903	green
LOC_Os07g28850	0.913958	green
LOC_Os07g29794	0.947005	green
LOC_Os07g30620	0.746301	green
LOC_Os07g30960	0.838756	green
LOC_Os07g30970	0.949519	green
LOC_Os07g31300	0.960364	green
LOC_Os07g32570	0.914915	green
LOC_Os07g33270	0.994422	green
LOC_Os07g33450	0.891132	green
LOC_Os07g33910	0.921377	green
LOC_Os07g33954	0.933082	green
LOC_Os07g34006	0.930055	green
LOC_Os07g34070	0.773254	green
LOC_Os07g34940	0.917923	green
LOC_Os07g35004	0.987045	green
LOC_Os07g35140	0.751321	green
LOC_Os07g35290	0.918363	green
LOC_Os07g35680	0.911864	green
LOC_Os07g35690	0.936367	green
LOC_Os07g35880	0.93933	green
LOC_Os07g36120	0.945881	green
LOC_Os07g36170	0.964686	green
LOC_Os07g36490	0.920394	green
LOC_Os07g37180	0.976443	green
LOC_Os07g37310	0.932035	green
LOC_Os07g37320	0.895445	green
LOC_Os07g37400	0.890885	green
LOC_Os07g37420	0.8939	green
LOC_Os07g37720	0.91935	green
LOC_Os07g37730	0.986351	green
LOC_Os07g37740	0.981641	green
LOC_Os07g38090	0.910502	green
LOC_Os07g38310	0.848709	green
LOC_Os07g38370	0.809354	green
LOC_Os07g38380	0.815337	green
LOC_Os07g38470	0.845505	green
LOC_Os07g38480	0.937787	green
LOC_Os07g38570	0.927972	green
LOC_Os07g38664	0.87881	green
LOC_Os07g38970	0.972817	green
LOC_Os07g39280	0.942654	green
LOC_Os07g39680	0.985766	green
LOC_Os07g40000	0.824696	green
LOC_Os07g40040	0.932094	green
LOC_Os07g40320	0.91972	green
LOC_Os07g40450	0.917934	green
LOC_Os07g40630	0.868841	green
LOC_Os07g41180	0.820777	green
LOC_Os07g41330	0.990217	green
LOC_Os07g41460	0.914196	green
LOC_Os07g42200	0.9189	green
LOC_Os07g42324	0.729889	green
LOC_Os07g42370	0.801951	green
LOC_Os07g42590	0.918317	green
LOC_Os07g42740	0.816135	green
LOC_Os07g42895	0.707258	green
LOC_Os07g42940	0.97282	green
LOC_Os07g42960	0.929711	green
LOC_Os07g43070	0.843518	green
LOC_Os07g43170	0.989264	green
LOC_Os07g43260	0.966388	green
LOC_Os07g43420	0.977582	green
LOC_Os07g43530	0.918417	green
LOC_Os07g43800	0.974157	green
LOC_Os07g43925	0.770353	green
LOC_Os07g43960	0.814026	green
LOC_Os07g43970	0.96753	green
LOC_Os07g43990	0.851737	green
LOC_Os07g44140	0.991295	green
LOC_Os07g44630	0.709178	green
LOC_Os07g44640	0.7612	green
LOC_Os07g44740	0.954643	green
LOC_Os07g44950	0.987609	green
LOC_Os07g46170	0.824871	green
LOC_Os07g46220	0.992656	green
LOC_Os07g46330	0.855878	green
LOC_Os07g46450	0.76053	green
LOC_Os07g46520	0.970372	green
LOC_Os07g46570	0.914854	green
LOC_Os07g46630	0.931644	green
LOC_Os07g46670	0.848215	green
LOC_Os07g46680	0.899361	green
LOC_Os07g46800	0.788969	green
LOC_Os07g47510	0.910245	green
LOC_Os07g47670	0.970869	green
LOC_Os07g47940	0.917232	green
LOC_Os07g47960	0.922807	green
LOC_Os07g48090	0.851024	green
LOC_Os07g48100	0.998427	green
LOC_Os07g48310	0.955926	green
LOC_Os07g48390	0.923046	green
LOC_Os07g48430	0.97294	green
LOC_Os07g48550	0.883059	green
LOC_Os07g48610	0.973668	green
LOC_Os07g48680	0.882201	green
LOC_Os07g48760	0.917138	green
LOC_Os07g48770	0.904686	green
LOC_Os07g48890	0.812393	green
LOC_Os07g48900	0.802756	green
LOC_Os07g49114	0.971608	green
LOC_Os07g49270	0.912969	green
LOC_Os07g49280	0.950325	green
LOC_Os07g49470	0.98078	green
LOC_Os07g49480	0.873572	green
LOC_Os07g49520	0.953696	green
LOC_Os08g01400	0.904634	green
LOC_Os08g01610	0.837677	green
LOC_Os08g01680	0.942452	green
LOC_Os08g01830	0.892237	green
LOC_Os08g01850	0.968693	green
LOC_Os08g02030	0.755181	green
LOC_Os08g02050	0.977008	green
LOC_Os08g02370	0.95647	green
LOC_Os08g02420	0.963212	green
LOC_Os08g02460	0.936886	green
LOC_Os08g03290	0.969757	green
LOC_Os08g03400	0.898201	green
LOC_Os08g03570	0.925979	green
LOC_Os08g03640	0.954834	green
LOC_Os08g03880	0.919947	green
LOC_Os08g04300	0.897463	green
LOC_Os08g04390	0.961059	green
LOC_Os08g04630	0.918237	green
LOC_Os08g04800	0.881497	green
LOC_Os08g04810	0.967948	green
LOC_Os08g04840	0.926783	green
LOC_Os08g05530	0.956931	green
LOC_Os08g05960	0.906993	green
LOC_Os08g05970	0.724384	green
LOC_Os08g06010	0.96163	green
LOC_Os08g06110	0.905938	green
LOC_Os08g06140	0.956901	green
LOC_Os08g07020	0.987542	green
LOC_Os08g07390	0.847695	green
LOC_Os08g08120	0.988687	green
LOC_Os08g09250	0.973101	green
LOC_Os08g09340	0.8667	green
LOC_Os08g10270	0.885631	green
LOC_Os08g10480	0.907791	green
LOC_Os08g10500	0.952092	green
LOC_Os08g12800	0.907867	green
LOC_Os08g12820	0.985799	green
LOC_Os08g12830	0.988927	green
LOC_Os08g14200	0.953096	green
LOC_Os08g14570	0.958311	green
LOC_Os08g14900	0.710309	green
LOC_Os08g16790	0.919041	green
LOC_Os08g17320	0.872828	green
LOC_Os08g19210	0.972745	green
LOC_Os08g20020	0.785758	green
LOC_Os08g21660	0.986913	green
LOC_Os08g23150	0.849377	green
LOC_Os08g24300	0.804161	green
LOC_Os08g24310	0.945274	green
LOC_Os08g24770	0.879426	green
LOC_Os08g25090	0.979505	green
LOC_Os08g25140	0.992662	green
LOC_Os08g25850	0.769191	green
LOC_Os08g25860	0.724002	green
LOC_Os08g25990	0.742377	green
LOC_Os08g26350	0.794132	green
LOC_Os08g26520	0.798347	green
LOC_Os08g27070	0.986579	green
LOC_Os08g27170	0.821793	green
LOC_Os08g27840	0.748398	green
LOC_Os08g28400	0.745844	green
LOC_Os08g28790	0.703872	green
LOC_Os08g29150	0.928761	green
LOC_Os08g29520	0.982851	green
LOC_Os08g29530	0.90953	green
LOC_Os08g29600	0.979741	green
LOC_Os08g29660	0.931969	green
LOC_Os08g30820	0.968486	green
LOC_Os08g31090	0.913851	green
LOC_Os08g31250	0.913108	green
LOC_Os08g31280	0.746076	green
LOC_Os08g31850	0.830116	green
LOC_Os08g31860	0.892041	green
LOC_Os08g32120	0.91182	green
LOC_Os08g33140	0.908665	green
LOC_Os08g33370	0.896727	green
LOC_Os08g33710	0.990236	green
LOC_Os08g33720	0.929058	green
LOC_Os08g34130	0.973615	green
LOC_Os08g34190	0.989791	green
LOC_Os08g34240	0.838376	green
LOC_Os08g34280	0.717173	green
LOC_Os08g34640	0.956569	green
LOC_Os08g34800	0.974074	green
LOC_Os08g35620	0.940946	green
LOC_Os08g35700	0.877142	green
LOC_Os08g35870	0.905584	green
LOC_Os08g35910	0.891547	green
LOC_Os08g37370	0.964607	green
LOC_Os08g37500	0.913313	green
LOC_Os08g37630	0.929976	green
LOC_Os08g37670	0.938098	green
LOC_Os08g37690	0.706155	green
LOC_Os08g38210	0.743273	green
[truncated: 5,290 more rows]

## Sheet: Table S9
Table S9 List of primers used in this study.
Gene name	Forward primer	Reverse primer
Osactin	TGGCATCTCTCAGCACATTCC	TGCACAATGGATGGGTCAGA
LOC_Os06g10880	GCTGAGGTGGCAAAACTGAAGGA	TGTTCGTCGGAGGCAAAATCTCT
LOC_Os06g41840	GGTGGTGTCATCTGTCTCTGCTG	CTGCTCGCATTCACAGTTGGTTG
LOC_Os09g29490	CCACCACCCTCATCAAGCTCTTC	GGACTGGTTGTAGAGGCGGAAGA
LOC_Os05g11810	AATGAGTACGTTGTGGCGGT	AGGTTAACCGGGTTTGGAGA
LOC_Os12g12560	ACTACATCGTTACCAAGCGCCTG	GCCCCTCAACGACATCTTCTACG
LOC_Os12g17550	TTCTCCTCCCCTTGTTCTCACCA	TTGATGACATGGCCGGTTCTGTT
LOC_Os12g18729	CCCCTCTCTCATATCCAGTGGCT	TGTAATCCAAGGCGATGACCACG
LOC_Os12g25690	GATGAGGTCGTGAAGGAGTGCAG	TGACAGGGACAGTGGACTTCTCA
LOC_Os12g17550-seq	GAGTGCATGAATGGAAGGAA	CGGTGTGATTTGTGCTTGC
LOC_Os12g18729-seq/Cas9-seq	CAACTTAGTTCAGATGCTGG	TCAAGAGATACAACACGCG
LOC_Os12g18729-ver	TTCCTTGCTTGAACTCGAGC	CATCTGTGTTGCTCATGAGG
gRT1	AGTTCTTTCCAAGAAGACGACGGGTTTTAGAGCTAGAAAT
OsU6aT1	TCGTCTTCTTGGAAAGAACTCAGCCAAGCCAGCA
RM3246	AGGCTTGGAGAAATCCTGGTTCC	CCAATAAAGGACACTGTGTTGTGTGC
RM27940	CGAAGGCTATCTTATCTCCCGAACC	AAGAAGATCACGCCCGAGGTAGG
RM27941	GCTGTTTCGATGCGTATTTCTGC	GCGTGAATCTAACCGAGAAACG
RM27942	CGAGTTTGTGACTGCGAAATACACC	TCATCCTCGGTTTGCATTACTCC
RM27943	TCAACAGTGGTTACGATCCTTCC	GAGGGACATGATGGTTTAGAAGC
RM27944	CCATGTGATTCATGGGTATTCACG	TACGGGCTGCTGCTAATAAGTGG
RM27947	GGATGGAGGTTTCTCTCTGGATCG	CTGCTGTGCCGCATACAGTGG
Tw10202	TCCGTCCAATCGATCCA	TGGAAAAGCCCACACAC
Tw11002	CACGCATACTCTCTGTCTC	GTGTGGTCTACTCTCCGT
Tw11183	CGGTCTTTCACTACATAG	GAGCAGATCTAGGACGTC
RM27953	CACCTGGCTCCTCATCAAGTACC	TGGCTTAGTCTTGTGGAGACACG
RM27955	AATGGTGCTTACTCACAGCAATGG	TTCATGAGCTGTGCCTGTTGG
Tw10811	GAGTACAGGATTCTGTTG	GGAAGCAACACTTGTTCC
RM27956	AGCAACCTACCTTGCCAAATTACC	TGTGCATATCCATTGACACAGC
Tw11733	CCAATATTGGCCTATATTGGC	CGGACGTACCCAATACACTC
RM27957	GTCGTCTCATCCGCTTCTTGC	GCTAGGGTTTAGGCAAGCAAATTCC
RM27958	GCGTGGAGAGGGTGAAATCG	CGAAGCGCGTGGTAATGACG
RM27959	TGGAGATGGGTGGACGGTTAGG	ATTTAGCGAAGCGGTTGGTAATGACG
